# Supplementary material for: Systemic identification and characterization of the conserved core NuRD complex in planarian
Source: Front Aging. 2025 Sep 30;6:1687668. doi: 10.3389/fragi.2025.1687668 (PMC12518275; doi:10.3389/fragi.2025.1687668)
Supplement: Supplementary file 2 [file Table3.xlsx]

## Sheet: UROGs
The information of UROGs
Gene_name	Symbol	Description
SMESG000002858.1	--	XP_018645986.1 acid sensing ion channel 4, pituitary, putative [Schistosoma mansoni]
SMESG000006040.1	H2AJ	XP_025197454.1 histone H2A [Melanaphis sacchari]
SMESG000006319.1	--	-
SMESG000008854.1	--	ANO39115.1 GCR160 [Schmidtea mediterranea]
SMESG000010665.1	--	KAA0188900.1 hypothetical protein FBUS_02218 [Fasciolopsis buski]
SMESG000011215.1	--	-
SMESG000015726.1	--	VDQ07944.1 unnamed protein product [Trichobilharzia regenti]
SMESG000018453.1	Plg	AFJ24868.1 plasminogen-1, partial [Schmidtea mediterranea]
SMESG000023427.1	--	-
SMESG000029581.1	--	-
SMESG000031930.1	mib1	XP_007070246.1 LOW QUALITY PROTEIN: E3 ubiquitin-protein ligase MIB2 [Chelonia mydas]
SMESG000037996.1	G2	AFJ24821.1 tissue factor pathway inhibitor-1 [Schmidtea mediterranea]
SMESG000044680.1	MPEG1	RMX43816.1 hypothetical protein pdam_00017055 [Pocillopora damicornis]
SMESG000051914.1	--	-
SMESG000055797.1	PI16	AFJ24739.1 GLI pathogenesis related-1, partial [Schmidtea mediterranea]
SMESG000057720.1	--	-
SMESG000058003.1	ACT1	KAA3676143.1 actin beta/gamma 1 [Paragonimus westermani]
SMESG000058546.1	--	-
SMESG000063471.1	Cp1	PAV61346.1 hypothetical protein WR25_18197 [Diploscapter pachys]
SMESG000063517.1	Cp1	PAA54736.1 hypothetical protein BOX15_Mlig002369g2 [Macrostomum lignano]
SMESG000064024.1	--	-
SMESG000066596.1	--	-
SMESG000066997.1	--	ARM37835.1 synaptotagmin XV-like protein [Schmidtea mediterranea]
SMESG000067788.1	--	-
SMESG000067906.1	his-48	AFJ24860.1 histone h2b-2, partial [Schmidtea mediterranea]
SMESG000068583.1	--	-
SMESG000073407.1	DNAH10	VDD74852.1 unnamed protein product [Mesocestoides corti]
SMESG000073414.1	DNAH10	VZI19223.1 unnamed protein product [Sparganum proliferum]
SMESG000074007.1	Rap1	XP_011662785.1 GTP-binding protein Di-Ras2-like [Strongylocentrotus purpuratus]
SMESG000076072.1	--	ANO38983.1 orphan chemoreceptor family protein [Schmidtea mediterranea]
SMESG000077659.1	DUR3	XP_009065706.1 hypothetical protein LOTGIDRAFT_169159 [Lottia gigantea]
SMESG000080367.1	--	PAA76062.1 hypothetical protein BOX15_Mlig017883g2, partial [Macrostomum lignano]
SMESG000081649.1	--	-
SMESG000081746.1	--	THD19475.1 hypothetical protein D915_009859 [Fasciola hepatica]

## Sheet: DROGs
The information of UROGs
Gene_name	Symbol	Description
SMESG000004630.1	--	XP_018645073.1 Venom allergen-like (VAL) 14 protein [Schistosoma mansoni]
SMESG000005474.1	SLC47A1	AKN21701.1 slc47a-4, partial [Schmidtea mediterranea]
SMESG000007159.1	--	-
SMESG000009561.1	--	XP_022625709.1 TNF receptor-associated factor 2-like isoform X2 [Seriola dumerili]
SMESG000009665.1	ELOVL	XP_029644480.1 elongation of very long chain fatty acids protein AAEL008004-like [Octopus vulgaris]
SMESG000014542.1	--	-
SMESG000014544.1	--	-
SMESG000014578.1	--	-
SMESG000014710.1	--	-
SMESG000014730.1	TRAF3	AFJ24792.1 TNF receptor associated factor-2, partial [Schmidtea mediterranea]
SMESG000014795.1	--	-
SMESG000017519.1	--	XP_013080792.1 PREDICTED: microtubule-actin cross-linking factor 1-like isoform X1 [Biomphalaria glabrata]
SMESG000017520.1	--	-
SMESG000018472.1	--	-
SMESG000022330.1	Os09g0362500	AFJ24858.1 hypothetical protein, partial [Schmidtea mediterranea]
SMESG000022749.1	--	ANP44406.1 epidermal growth factor Smed-egf-1 [Schmidtea mediterranea]
SMESG000024833.1	INHBA	AGX01005.1 activin 1 [Schmidtea mediterranea]
SMESG000029594.1	--	-
SMESG000029906.1	--	PAA57824.1 hypothetical protein BOX15_Mlig031394g1, partial [Macrostomum lignano]
SMESG000032414.1	--	-
SMESG000032426.1	--	-
SMESG000033095.1	SLC47A2	AKN21703.1 slc47a-6 [Schmidtea mediterranea]
SMESG000033958.1	--	XP_029185063.1 hercynylcysteine sulfoxide lyase-like [Acropora millepora]
SMESG000037362.1	pm20d2	XP_014771841.1 PREDICTED: peptidase M20 domain-containing protein 2-like [Octopus bimaculoides]
SMESG000037418.1	--	-
SMESG000040849.1	slc52a3a	XP_023691021.1 solute carrier family 52, riboflavin transporter, member 3 [Paramormyrops kingsleyae]
SMESG000042765.1	--	-
SMESG000043445.1	--	-
SMESG000047829.1	Sbno1	RWS02043.1 Protein strawberry notch-like protein [Dinothrombium tinctorium]
SMESG000048287.1	--	-
SMESG000052481.1	--	-
SMESG000068743.1	--	AIX99543.1 pmp-10, partial [Schmidtea mediterranea]
SMESG000068877.1	ELOVL	XP_011445953.1 PREDICTED: elongation of very long chain fatty acids protein 7 [Crassostrea gigas]
SMESG000069149.1	--	-
SMESG000069796.1	--	-
SMESG000070491.1	--	XP_019630926.1 PREDICTED: Williams-Beuren syndrome chromosomal region 27 protein-like [Branchiostoma belcheri]
SMESG000071424.1	NIT2	XP_030762381.1 omega-amidase NIT2 [Sitophilus oryzae]
SMESG000072026.1	--	-
SMESG000073666.1	VWF	XP_022332232.1 apolipophorins-like [Crassostrea virginica]
SMESG000074719.1	--	-
SMESG000076927.1	--	-
SMESG000077491.1	Acmsd	XP_021377118.1 2-amino-3-carboxymuconate-6-semialdehyde decarboxylase-like isoform X1 [Mizuhopecten yessoensis]
SMESG000079712.1	--	C0HKB8.1 RecName: Full=Acidic phospholipase A2; Short=MdumPLA2; Short=svPLA2; AltName: Full=Phosphatidylcholine 2-acylhydrolase [Micrurus dumerilii]
SMESG000080295.1	SLC16A4	AKN21507.1 slc16a-12 [Schmidtea mediterranea]
