# Supplementary material for: Systemic identification and characterization of the conserved core NuRD complex in planarian
Source: Front Aging. 2025 Sep 30;6:1687668. doi: 10.3389/fragi.2025.1687668 (PMC12518275; doi:10.3389/fragi.2025.1687668)
Supplement: Supplementary file 4 [file Table6.xlsx]

## Sheet: Table S5. Primer information
List of primer sequences
gene name	dd_g4	types of primers	forward primer	reverse primer
MBD2/3	SMESG000064034.1	dsRNA primers	TAATACGACTCACTATAGGATGAGTAAGCAATCATTTCCTTC	TAATACGACTCACTATAGGACGAGTAGTTTCAATGATTGGC
MBD2/3	SMESG000064034.1	qRT-PCR primers	AGCCATTGGTCAAACAAGTAGTCA	AGGCTGCTTCATCTACGCTCA
HDAC-1	SMESG000060876.1	dsRNA primers	TAATACGACTCACTATAGGGGCGATGGAGTTGAAGAGG	TAATACGACTCACTATAGGGCTTGAAATCAGGCGTGAAA
HDAC-1	SMESG000060876.1	qRT-PCR primers	GCAGTATTCCTCATGCTCCTA	TGTCTGATAAATCGGCTTCG
MTA1-like-1	SMESG000081507.1	dsRNA primers	TAATACGACTCACTATAGGAAGAATTGGATCGCAGTATCA	TAATACGACTCACTATAGGCAATTTCCCTTCATTAGCAGA
MTA1-like-1	SMESG000081507.1	qRT-PCR primers	TCGAAAGTATGTCCAACGG	GTGTGTTCCGAAATGACTGG
MTA1-like-2	SMESG000062477.1	dsRNA primers	TAATACGACTCACTATAGGTGTGTTAGTTGTTGGTCTTATTGGA	TAATACGACTCACTATAGGCAATTCCATGTCTGAAGAATCCA
MTA1-like-2	SMESG000062477.1	qRT-PCR primers	AAAGCACAGATTTTTGGAAGATG	TTCGCCTGATGGCACTGTAT
LSD-1	SMESG000063374.1	dsRNA primers	TAATACGACTCACTATAGGTGTGGCTAAAAATAGCAACAA	TAATACGACTCACTATAGGCAATCTTGACATTCCTCGTTG
LSD-1	SMESG000063374.1	qRT-PCR primers	AGTCATCAAGGGTCAGGCTT	CCAAGGCACTTTCATACCATCT
RbAp46/48–1	SMESG000062893.1	dsRNA primers	TAATACGACTCACTATAGGTGATTATGGTGGTTTCGGTTT	TAATACGACTCACTATAGGTCATCGGCGACTGAACCA
RbAp46/48–1	SMESG000062893.1	qRT-PCR primers	TTTAATGGTTCACCCTCTTGA	GCACTGGCATCAAATTCTGT
RbAp46/48–2	SMESG000037114.1	dsRNA primers	TAATACGACTCACTATAGGCACATGCGGCAGAAGTCA	TAATACGACTCACTATAGGGCCTCCGTGGATAAACAGC
RbAp46/48–2	SMESG000037114.1	qRT-PCR primers	AAAATCACCCAGCTCCGA	ATCCGAAGCACTCAACAAATA
RbAp46/48–3	SMESG000037115.1	dsRNA primers	TAATACGACTCACTATAGGGAGTAATCGCTGTTCGGTTGG	TAATACGACTCACTATAGGTAACTACTTCATGTCAGTCAGCCTA
RbAp46/48–3	SMESG000037115.1	qRT-PCR primers	TATCCGCAAGCAGGTCG	TACCGCTCTGTGGATGCC
CHD3/5	SMESG000069740.1	dsRNA primers 1	TAATACGACTCACTATAGGGCCAGAATGCGATAGACCGA	TAATACGACTCACTATAGGTTTATATTTTTAATAAGGGGCTCAA
CHD3/5	SMESG000069740.1	dsRNA primers 2	TAATACGACTCACTATAGGCAGAATGCGATAGACCGATTCA	TAATACGACTCACTATAGGGGCCCAATAATCAGCAGGAT
CHD3/5	SMESG000069740.1	qRT-PCR primers	TAAAGAAATCACCGATAAGTCCTA	GATAAGGATGGAGCGTGGC
CHD4	SMESG000068192.1	dsRNA primers	GGAGGTCTAGGTATCAATCTGGC	TACGTTGGATCTGCTGGATCG
CHD4	SMESG000068192.1	qRT-PCR primers	GGACGAACATCAGGAGTTTTG	AGAGGACCGCATCCACAT
p66α	SMESG000077622.1	dsRNA primers	GCGACATCAGAATACAGCAGC	CGCATGAGTCAATGGGACA
p66α	SMESG000077622.1	qRT-PCR primers	GTCGCTCTTGTTGGATTGG	AGGGGTGTAAAGTCTGTGCC
Rap1	SMESG000074007.1	qRT-PCR primers	TTTGCTGGAATGTTGGCTT	GTAATGCATATCGGAATAAGGTC
PI16	SMESG000055797.1	qRT-PCR primers	TGGGCTGTGGACTGGC	AACATGGCTCGCCTGTTT
Cp1	SMESG000063471.1	qRT-PCR primers	AGAAGCCAGAACCACTTATAGCC	TCTCCATCGTAACGGGACAA
H2AJ	SMESG000006040.1	qRT-PCR primers	TGCTGAGCGTGTAGGAGCT	CTAGTTGCAAATGTCGTGGAA
--	SMESG000066596.1	qRT-PCR primers	AAATCCACCGATACTCCTGAAG	CAACTAAACCACGCCTATAAACAC
--	SMESG000002858.1	qRT-PCR primers	AGTAGTGCTGCCGTTGCTG	GTTTGTGTTGTTCCGCTTGA
H2B	SMESG000067906.1	qRT-PCR primers	GGCAACTTACAACAAGAAATCA	GTGCTTAGCCAATTCTCCTG
INHBA	SMESG000024833.1	qRT-PCR primers	ACGGAAGTTGGCTATTACTCAATTC	GCGAGAATCCGATTGATGTTT
SLC47A2	SMESG000033095.1	qRT-PCR primers	AACGACCGACCCTCCTGT	GCAGTAAGTCTTCCAGCGAAA
ELOVL	SMESG000009665.1	qRT-PCR primers	CGAAATCGACCAGCTTTCAA	TCTGACTAACCGGCCAACAT
pm20d2	SMESG000037362.1	qRT-PCR primers	AACCTGTGGTGGGAAAATAAC	GACACGGCTAAATGGGACTT
--	SMESG000052481.1	qRT-PCR primers	TATGGCGGCAGTAGTCAAATAGA	TCGAGCAAGCACGGGAA
--	SMESG000009561.1	qRT-PCR primers	AAATGGCTGCATCATTGTCAT	ACCAGTGTACCTTTCGTACCCT
--	SMESG000014544.1	qRT-PCR primers	CTTTCGAATAGCCAGCCATC	TTCAGATGAATTTGCGTTCC
piwi-1	SMESG000036375.1	qRT-PCR primers	GGAACCGTATTGAAACGTGAGC	CCCCAAACTTCCAATCATCAGG
piwi-1	SMESG000036375.1	ISH probe primers	CTGAAGGACCTACAGAAACAGA	TAATACGACTCACTATAGGCCAAACTTCCAATCATCAGG
prog-1	SMESG000024882.1	qRT-PCR primers	ACTGATAAATACTGCGATCCAC	ATCCAGCGCGTCATATTCTGC
prog-1	SMESG000024882.1	ISH probe primers	ATCATGTCCATACAGCTCAC	TAATACGACTCACTATAGGTCTCCTTCCTCTTCTTCCAAT
agat-1	SMESG000051964.1	qRT-PCR primers	GATTCTAACGGAAGAGGAACCA	AGAGACAACCATTGAGAGCTG
agat-1	SMESG000051964.1	ISH probe primers	GATTCTAACGGAAGAGGAACCA	TAATACGACTCACTATAGGAGAGACAACCATTGAGAGCTG
porcn	SMESG000003408.1	ISH probe primers	TAGCGGGTCCTTTTGTATTCT	TAATACGACTCACTATAGGTCTCTGAGCCATCTTGTTGTG
CYP2L1	SMESG000050434.1	ISH probe primers	CTGGGTTGGTCATAATATACTT	TAATACGACTCACTATAGGGGAATGTCATATTCACCGAC
