# Supplementary material for: Systemic identification and characterization of the conserved core NuRD complex in planarian
Source: Front Aging. 2025 Sep 30;6:1687668. doi: 10.3389/fragi.2025.1687668 (PMC12518275; doi:10.3389/fragi.2025.1687668)
Supplement: Supplementary file 5 [file Table4.xlsx]

## Sheet: Sheet1
Cell type marker genes
Gene_name	Symbol	cell type
SMESG000036375.1	PIWI-like protein 1 (wi-1)	Neoblast
SMESG000067941.1	VASA-1	Neoblast
SMESG000005389.1	MCM5	Neoblast
SMESG000021009.1	bruno-like (bruli)	Neoblast
SMESG000069981.1	PIWI-like protein 2 (wi-2)	Neoblast
SMESG000022441.1	polo-like kinase 1 (PLK1)	Neoblast
SMESG000067906.1	Smed15708_V2 histone h2b-2	Neoblast
SMESG000072071.1	H2A histone family, member J (H2AFJ)	Neoblast
SMESG000067290.1	hypothetical protein Smed-ski	Neural
SMESG000028784.1	dihydropyrimidinase-like 5 (DPYSL5)	Neural
SMESG000051357.1	choline O-acetyltransferase (CHAT)N1	Neural
SMESG000023149.1	NLK-1	Neural
SMESG000043852.1	neuropeptide precursor-22	Neural
SMESG000051357.1	choline O-acetyltransferase (CHAT)S	Neural
SMESG000067959.1	JUNLI-1	Neural
SMESG000000092.1	chromodomain helicase DNA binding protein 9 (CHD9)	Neural
SMESG000042475.1	netrin receptor-like protein (netR)	Neural
SMESG000008589.1	gamma-aminobutyric acid (GABA) A receptor, beta 2 (GABRB2)	Neural
SMESG000024882.1	clone NB.21.11E PROG-1	Epidermal
SMESG000016720.1	nucleobindin 1 (NUCB1)	Epidermal
SMESG000051953.1	glycine amidinotransferase (L-arginine:glycine amidinotransferase) (GATM)	Epidermal
SMESG000034805.1	reticulocalbin-1	Epidermal
SMESG000015928.1	villin 1 (VIL1)	Epidermal
SMESG000051170.1	SOXP-3	Epidermal
SMESG000034285.1	EGR-1	Epidermal
SMESG000051953.1	hypothetical protein Smed-agat-1	Epidermal
SMESG000004938.1	mitogen-activated protein kinase kinase kinase 5 (MAP3K5)	Cathepsin+ cell
SMESG000060612.1	quinoid dihydropteridine reductase (QDPR)	Cathepsin+ cell
SMESG000073676.1	ZFP64 zinc finger protein (ZFP64)	Cathepsin+ cell
SMESG000002628.1	granulin (GRN)	Cathepsin+ cell
SMESG000033366.1	homogentisate 1,2-dioxygenase (HGD)	Cathepsin+ cell
SMESG000065612.1	v-ets erythroblastosis virus E26 oncogene homolog 1 (avian) (ETS1)	Cathepsin+ cell
SMESG000037748.1	phospholipase A2, group XV (PLA2G15)	Cathepsin+ cell
SMESG000073666.1	apolipoprotein B (APOB)	Intestine
SMESG000063568.1	GLI pathogenesis-related 2 (GLIPR2)	Intestine
SMESG000037031.1	GATA456 (gata456)	Intestine
SMESG000053202.1	methionine adenosyltransferase II, alpha (MAT2A)	Intestine
SMESG000014588.1	HNF4 (hnf4)	Intestine
SMESG000079512.1	NK2 homeobox 2 (NKX2-2)	Intestine
SMESG000038397.1	prohibitin (PHB)	Intestine
SMESG000016766.1	collagen, type IV, alpha 6 (COL4A6)A	Muscle
SMESG000054547.1	tubulin, alpha 3d (TUBA3D)	Muscle
SMESG000055070.1	heparan sulfate proteoglycan 2 (HSPG2)	Muscle
SMESG000071508.1	collagen, type IV, alpha 6 (COL4A6)B	Muscle
SMESG000021729.1	collagen, type XXIV, alpha 1 (COL24A1)	Muscle
SMESG000024244.1	collagen, type II, alpha 1 (COL2A1)	Muscle
SMESG000041598.1	collagen, type XXIV, alpha 1 (COL24A1)	Muscle
SMESG000016282.1	collagen, type XI, alpha 1 (COL11A1)A	Muscle
SMESG000028920.1	collagen, type I, alpha 2 (COL1A2)	Muscle
SMESG000054251.1	calumenin (CALU)	Parenchymal
SMESG000040790.1	zonadhesin (ZAN)6	Parenchymal
SMESG000077361.1	protein disulfide isomerase family A, member 5 (PDIA5)	Parenchymal
SMESG000040823.1	kielin/chordin-like protein (KCP)	Parenchymal
SMESG000067492.1	peptidylprolyl isomerase C (cyclophilin C) (PPIC)	Parenchymal
SMESG000037282.1	NK2 homeobox 4 (NKX2-4)	Parenchymal
SMESG000075933.1	myoferlin (MYOF)	Parenchymal
SMESG000026861.1	achaete-scute complex homolog 4 (Drosophila) (ASCL4)	Parenchymal
SMESG000066808.1	carbamoyl-phosphate synthase 1, mitochondrial (CPS1)	Parenchymal
SMESG000023194.1	calbindin 2 (CALB2)CALB2	Parenchymal
SMESG000033462.1	NA	Pharynx
SMESG000030689.1	NA	Pharynx
SMESG000065348.1	NA	Pharynx
SMESG000017229.1	dynein, light chain, LC8-type 2 (DYNLL2)	Pharynx
SMESG000033673.1	vitrin (VIT)	Pharynx
SMESG000015924.1	gelsolin-like protein	Pharynx
SMESG000023006.1	spectrin, beta, non-erythrocytic 1 (SPTBN1)	Pharynx
SMESG000070273.1	clone D51.contig unknown	Pharynx
SMESG000072084.1	NA	Protonephridia
SMESG000044603.1	epidermal growth factor receptor Smed-egfr-5	Protonephridia
SMESG000076173.1	POU2/3-like (POU2/3)	Protonephridia
SMESG000029914.1	NA	Protonephridia
SMESG000069765.1	endothelin converting enzyme 2 (ECE2)	Protonephridia
SMESG000068883.1	cubilin-like	Protonephridia
SMESG000071494.1	ciliary rootlet coiled-coil, rootletin (CROCC)	Protonephridia
SMESG000005975.1	sine oculis 1/2-2-like (Six1/2-2)	Protonephridia
