# Supplementary material for: Systemic identification and characterization of the conserved core NuRD complex in planarian
Source: Front Aging. 2025 Sep 30;6:1687668. doi: 10.3389/fragi.2025.1687668 (PMC12518275; doi:10.3389/fragi.2025.1687668)
Supplement: Supplementary file 6 [file Table1.xlsx]

## Sheet: Planarian_NuRD_gene IDs
NuRD candidate genes: ID mapping across genome annotations
Gene	dd_v6	SMED	dd_g4
MBD2/3	dd_smed_v6_3054_0_2	SMED30035880	SMESG000064034.1
HDAC-1	dd_smed_v6_695_0_1	SMED30035373	SMESG000060876.1
MTA1-like-1	dd_smed_v6_5860_0_2	SMED30026760	SMESG000081507.1
MTA1-like-2	dd_smed_v6_3995_0_1	SMED30030107	SMESG000062477.1
LSD-1	dd_Smed_v6_3334_0_1	SMED30001441	SMESG000063374.1
Rbap46/48–1	dd_smed_v6_5055_0_1	SMED30022238	SMESG000062893.1
Rbap46/48–2	dd_smed_v6_2065_0_1	SMED30028689	SMESG000062893.1
Rbap46/48–3	dd_smed_v6_5609_0_1	SMED30017595	SMESG000037114.1
CHD4	dd_smed_v6_2331_0_1	SMED30024368	SMESG000068192.1
CHD3/CHD5	dd_smed_v6_9090_0_1	SMED30003234	SMESG000069740.1
p66a	dd_smed_v6_3115_0_1	SMED30010167	SMESG000077622.1

## Sheet: MBD orthologs
MBD orthologs: Cross-species dataset for phylogenetic reconstruction
Acceession	Gene_simple	Gene_name	Group	Species	Length
AEE84648.1	MBD1	methyl-CPG-binding domain 1 [Arabidopsis thaliana]	Plant	Arabidopsis thaliana	204 aa protein
NP_001185003.1	MBD10	methyl-CPG-binding domain 10 [Arabidopsis thaliana]	Plant	Arabidopsis thaliana	332 aa protein
AEE75727.1	MBD10	methyl-CPG-binding domain 11 [Arabidopsis thaliana]	Plant	Arabidopsis thaliana	254 aa protein
AED93955.1	MBD12	methyl-CPG-binding domain 12 [Arabidopsis thaliana]	Plant	Arabidopsis thaliana	155 aa protein
AEE81874.1	MBD3	methyl-CPG-binding domain 3 [Arabidopsis thaliana]	Plant	Arabidopsis thaliana	163 aa protein
AEE80426.1	MBD4	methyl-CPG-binding domain 4 [Arabidopsis thaliana]	Plant	Arabidopsis thaliana	186 aa protein
AED97178.1	MBD6	methyl-CPG-binding domain 6 [Arabidopsis thaliana]	Plant	Arabidopsis thaliana	225 aa protein
AED97235.1	MBD7	methyl-CPG-binding domain 7 [Arabidopsis thaliana]	Plant	Arabidopsis thaliana	306 aa protein
NP_173650.3	MBD8	methyl-CPG-binding domain 8 [Arabidopsis thaliana]	Plant	Arabidopsis thaliana	524 aa protein
AEE73669.1	MBD9	methyl-CPG-binding domain 9 [Arabidopsis thaliana]	Plant	Arabidopsis thaliana	2176 aa protein
AED93954.1	MBD2	methyl-CPG-binding domain protein 02 [Arabidopsis thaliana]	Plant	Arabidopsis thaliana	272 aa protein
AED96188.1	MBD13	methyl-CPG-binding domain protein 13 [Arabidopsis thaliana]	Plant	Arabidopsis thaliana	746 aa protein
AEE78174.1	MBD15	methyl-CPG-binding domain protein 5 [Arabidopsis thaliana]	Plant	Arabidopsis thaliana	182 aa protein
AAO91661.1	MBD2	methyl-CpG binding protein 2 [Danio rerio]	Vertebrate	Danio rerio	256 aa protein
AAO91662.1	MBD3A	methyl-CpG binding protein 3a [Danio rerio]	Vertebrate	Danio rerio	241 aa protein
AAO91663.1	MBD3B	methyl-CpG binding protein 3b [Danio rerio]	Vertebrate	Danio rerio	242 aa protein
NP_001296818.1	MBD1A	methyl-CpG-binding domain protein 1a [Danio rerio]	Vertebrate	Danio rerio	797 aa protein
NP_001038218.1	MBD1B	methyl-CpG-binding domain protein 1b [Danio rerio]	Vertebrate	Danio rerio	673 aa protein
NP_997933.1	MBD2	methyl-CpG-binding domain protein 2 [Danio rerio]	Vertebrate	Danio rerio	256 aa protein
NP_997934.1	MBD3A	methyl-CpG-binding domain protein 3a [Danio rerio]	Vertebrate	Danio rerio	273 aa protein
NP_997745.1	MBD3B	methyl-CpG-binding domain protein 3b [Danio rerio]	Vertebrate	Danio rerio	242 aa protein
XP_073767468.1	MBD4	methyl-CpG-binding domain protein 4 [Danio rerio]	Vertebrate	Danio rerio	191 aa protein
XP_073809550.1	MBD5	methyl-CpG-binding domain protein 5 isoform X1 [Danio rerio]	Vertebrate	Danio rerio	1282 aa protein
XP_690360.3	MBD6	methyl-CpG-binding domain protein 6 isoform X1 [Danio rerio]	Vertebrate	Danio rerio	1320 aa protein
NP_997901.1	MBD2	methyl-CpG-binding protein 2 isoform 1 [Danio rerio]	Vertebrate	Danio rerio	524 aa protein
NP_731370.1	MBD-like	Methyl-CpG binding domain protein-like, isoform A [Drosophila melanogaster]	Invertebrate	Drosophila melanogaster	339 aa protein
NP_649907.1	MBD-like	Methyl-CpG binding domain protein-like, isoform B [Drosophila melanogaster]	Invertebrate	Drosophila melanogaster	226 aa protein
NP_001262421.1	MBD-like	Methyl-CpG binding domain protein-like, isoform C [Drosophila melanogaster]	Invertebrate	Drosophila melanogaster	340 aa protein
ABP02056.1	MBD1	methyl-CpG binding domain protein 1 variant 8 [Homo sapiens]	Vertebrate	Homo sapiens	536 aa protein
AAK72591.1	MBD3	methyl-CpG binding domain protein 3-like [Homo sapiens]	Vertebrate	Homo sapiens	194 aa protein
NP_001191068.1	MBD1	methyl-CpG-binding domain protein 1 isoform 1 [Homo sapiens]	Vertebrate	Homo sapiens	605 aa protein
NP_003918.1	MBD2	methyl-CpG-binding domain protein 2 isoform 1 [Homo sapiens]	Vertebrate	Homo sapiens	411 aa protein
NP_001268382.1	MBD3	methyl-CpG-binding domain protein 3 isoform 1 [Homo sapiens]	Vertebrate	Homo sapiens	291 aa protein
NP_001380461.1	MBD3-like	methyl-CpG-binding domain protein 3-like 1 [Homo sapiens]	Vertebrate	Homo sapiens	194 aa protein
NP_001351603.1	MBD3-like2b	methyl-CpG-binding domain protein 3-like 2B [Homo sapiens]	Vertebrate	Homo sapiens	204 aa protein
NP_003916.1	MBD4	methyl-CpG-binding domain protein 4 isoform 1 [Homo sapiens]	Vertebrate	Homo sapiens	580 aa protein
NP_001365049.1	MBD5	methyl-CpG-binding domain protein 5 isoform 1 [Homo sapiens]	Vertebrate	Homo sapiens	1727 aa protein
NP_443129.3	MBD6	methyl-CpG-binding domain protein 6 [Homo sapiens]	Vertebrate	Homo sapiens	1003 aa protein
NP_004983.1	MBD2	methyl-CpG-binding protein 2 isoform 1 [Homo sapiens]	Vertebrate	Homo sapiens	486 aa protein
NP_659183.3	MBD3-like2	methyl-CpG binding domain protein 3-like 2 [Mus musculus]	Vertebrate	Mus musculus	228 aa protein
AAK72592.1	MBD3	methyl-CpG binding domain protein 3-like [Mus musculus]	Vertebrate	Mus musculus	186 aa protein
NP_038622.2	MBD1	methyl-CpG-binding domain protein 1 isoform 1 [Mus musculus]	Vertebrate	Mus musculus	588 aa protein
NP_034903.2	MBD2	methyl-CpG-binding domain protein 2 isoform 1 [Mus musculus]	Vertebrate	Mus musculus	414 aa protein
NP_038623.1	MBD3	methyl-CpG-binding domain protein 3 isoform 1 [Mus musculus]	Vertebrate	Mus musculus	285 aa protein
NP_034904.2	MBD4	methyl-CpG-binding domain protein 4 isoform 1 [Mus musculus]	Vertebrate	Mus musculus	554 aa protein
XP_036013409.1	MBD5	methyl-CpG-binding domain protein 5 isoform X1 [Mus musculus]	Vertebrate	Mus musculus	1728 aa protein
NP_149063.2	MBD6	methyl-CpG-binding domain protein 6 isoform 1 [Mus musculus]	Vertebrate	Mus musculus	1005 aa protein
XP_015619885.1	MBD11	methyl-CpG-binding domain-containing protein 11 isoform X1 [Oryza sativa Japonica Group]	Plant	Oryza sativa Japonica Group	303 aa protein
XP_015636736.1	MBD13	methyl-CpG-binding domain-containing protein 13 isoform X1 [Oryza sativa Japonica Group]	Plant	Oryza sativa Japonica Group	394 aa protein
XP_015611936.1	MBD2	methyl-CpG-binding domain-containing protein 2 [Oryza sativa Japonica Group]	Plant	Oryza sativa Japonica Group	315 aa protein
XP_015639327.2	MBD4	methyl-CpG-binding domain-containing protein 4 [Oryza sativa Japonica Group]	Plant	Oryza sativa Japonica Group	164 aa protein
XP_015625333.1	MBD9	methyl-CpG-binding domain-containing protein 9 isoform X1 [Oryza sativa Japonica Group]	Plant	Oryza sativa Japonica Group	2132 aa protein
AAH43835.1	MBD1	Mbd1-prov protein [Xenopus laevis]	Vertebrate	Xenopus laevis	321 aa protein
NP_001104183.1	MBD1	methyl-CpG binding domain protein 1 S homeolog [Xenopus laevis]	Vertebrate	Xenopus laevis	626 aa protein
NP_001083787.1	MBD2	methyl-CpG binding domain protein 2 S homeolog [Xenopus laevis]	Vertebrate	Xenopus laevis	267 aa protein
NP_001081946.1	MBD3	methyl-CpG binding domain protein 3 S homeolog [Xenopus laevis]	Vertebrate	Xenopus laevis	303 aa protein
XP_018084140.1	MBD1	methyl-CpG-binding domain protein 1 isoform X1 [Xenopus laevis]	Vertebrate	Xenopus laevis	625 aa protein
XP_018122372.1	MBD2	methyl-CpG-binding domain protein 2 [Xenopus laevis]	Vertebrate	Xenopus laevis	267 aa protein
XP_018114537.2	MBD4	methyl-CpG-binding domain protein 4 isoform X1 [Xenopus laevis]	Vertebrate	Xenopus laevis	477 aa protein
XP_018102954.1	MBD5	methyl-CpG-binding domain protein 5 [Xenopus laevis]	Vertebrate	Xenopus laevis	1369 aa protein
XP_005103642.1	MBD2	methyl-CpG-binding domain protein 2 [Aplysia californica]	Invertebrate	Aplysia californica	242 aa protein
XP_066300489.1	MBD5	methyl-CpG-binding domain protein 5-like isoform X1 [Branchiostoma lanceolatum]	Chordata	Branchiostoma lanceolatum	1880 aa protein
XP_002132141.1	MBD2	methyl-CpG-binding domain protein 2 [Ciona intestinalis]	Invertebrate	Ciona intestinalis	257 aa protein
KZS19300.1	MBD3	Methyl-CpG-binding domain protein 3 [Daphnia magna]	Invertebrate	Daphnia magna	249 aa protein
JAN73719.1	MBD5	Methyl-CpG-binding domain protein 5 [Daphnia magna]	Invertebrate	Daphnia magna	1435 aa protein
JAM70416.1	MBD	Methyl-CpG-binding domain protein [Daphnia magna]	Invertebrate	Daphnia magna	285 aa protein
XP_032787048.2	MBD4	methyl-CpG-binding domain protein 4 isoform X1 [Daphnia magna]	Invertebrate	Daphnia magna	423 aa protein
KZS16436.1	MBD5	putative Methyl-CpG-binding domain protein 5/sw [Daphnia magna]	Invertebrate	Daphnia magna	1410 aa protein
JAN87240.1	MBD	putative Methyl-CpG-binding domain protein [Daphnia magna]	Invertebrate	Daphnia magna	448 aa protein
CDG66806.1	MBD2	Hydra vulgaris Methyl-CpG-binding domain protein 2 [Hydra vulgaris]	Invertebrate	Hydra vulgaris	286 aa protein
CDG71652.1	MBD4	Hydra vulgaris Methyl-CpG-binding domain protein 4 [Hydra vulgaris]	Invertebrate	Hydra vulgaris	424 aa protein
CDG66852.1	MBD5	Hydra vulgaris Methyl-CpG-binding domain protein 5, partial [Hydra vulgaris]	Invertebrate	Hydra vulgaris	1079 aa protein
XP_011678571.1	MBD2	methyl-CpG-binding domain protein 2 isoform X1 [Strongylocentrotus purpuratus]	Invertebrate	Strongylocentrotus purpuratus	279 aa protein
XP_783908.3	MBD4	methyl-CpG-binding domain protein 4 [Strongylocentrotus purpuratus]	Invertebrate	Strongylocentrotus purpuratus	549 aa protein
XP_030856411.1	MBD4-like	methyl-CpG-binding domain protein 4-like [Strongylocentrotus purpuratus]	Invertebrate	Strongylocentrotus purpuratus	552 aa protein
	MBD2/3	methyl-CpG-binding domain protein 2/3 [Schmidtea mediterranea]	Invertebrate	Schmidtea mediterranea	298 aa protein

## Sheet: MTA orthologs
MTA orthologs: Cross-species dataset for phylogenetic reconstruction
Acceession	Gene_simple	Gene_name	Group	Species	Length
AAD27790.1	EGL-27	EGL-27 [Caenorhabditis elegans]	Invertebrate	Caenorhabditis elegans	1129 aa protein
AAH55273.1	MTA1	Metastasis associated 1 family, member 2 [Danio rerio]	Vertebrate	Danio rerio	631 aa protein
AAH49310.1	MTA	Metastasis associated family, member 3 [Danio rerio]	Vertebrate	Danio rerio	517 aa protein
XP_005158917.1	MTA1	metastasis-associated protein MTA1 isoform X1 [Danio rerio]	Vertebrate	Danio rerio	617 aa protein
NP_999860.1	MTA2	metastasis-associated protein MTA2 [Danio rerio]	Vertebrate	Danio rerio	631 aa protein
NP_956206.1	MTA3	metastasis-associated protein MTA3 [Danio rerio]	Vertebrate	Danio rerio	517 aa protein
NP_730976.1	MTA1A	metastasis associated 1-like, isoform A [Drosophila melanogaster]	Invertebrate	Drosophila melanogaster	880 aa protein
NP_649566.2	MTA1B	metastasis associated 1-like, isoform B [Drosophila melanogaster]	Invertebrate	Drosophila melanogaster	844 aa protein
NP_001138011.1	MTA1C	metastasis associated 1-like, isoform C [Drosophila melanogaster]	Invertebrate	Drosophila melanogaster	853 aa protein
NP_001262293.1	MTA1D	metastasis associated 1-like, isoform D [Drosophila melanogaster]	Invertebrate	Drosophila melanogaster	922 aa protein
BAA36707.1	MTA1	MTA1 like1 [Homo sapiens]	Vertebrate	Homo sapiens	668 aa protein
AAI42942.1	MTA1	Metastasis associated 1 [Homo sapiens]	Vertebrate	Homo sapiens	715 aa protein
AAK83044.1	MTA1	metastasis associated protein 1 [Mus musculus]	Vertebrate	Mus musculus	698 aa protein
AAK83045.1	MTA3	metastasis associated protein 3 [Mus musculus]	Vertebrate	Mus musculus	591 aa protein
AAD51281.1	MTA2	metastasis associated protein MTA2 [Mus musculus]	Vertebrate	Mus musculus	668 aa protein
BAC57413.1	MTA1	metastasis-associated protein MTA1 [Mus musculus]	Vertebrate	Mus musculus	711 aa protein
NP_001087897.1	MTA1	metastasis associated 1 S homeolog [Xenopus laevis]	Vertebrate	Xenopus laevis	624 aa protein
NP_001083839.1	MTA1	metastasis associated 1 family member 2 L homeolog [Xenopus laevis]	Vertebrate	Xenopus laevis	670 aa protein
AAD55387.1	MTA1	metastasis associated 1-like protein [Xenopus laevis]	Vertebrate	Xenopus laevis	670 aa protein
XP_066281406.1	MTA3	metastasis-associated protein MTA3-like isoform X1 [Branchiostoma lanceolatum]	Chordata	Branchiostoma lanceolatum	827 aa protein
BAE06555.1	MTA	Ci-MTA [Ciona intestinalis]	Invertebrate	Ciona intestinalis	661 aa protein
XP_065661790.1	MTA3	metastasis-associated protein MTA3 [Hydra vulgaris]	Invertebrate	Hydra vulgaris	866 aa protein
	MTA1-like-1	metastasis associated 1-like-1 protein [Schmidtea mediterranea]	Invertebrate	Schmidtea mediterranea	672 aa protein
	MTA1-like-2	metastasis associated 1-like-2 protein [Schmidtea mediterranea]	Invertebrate	Schmidtea mediterranea	698 aa protein

## Sheet: LSD orthologs
LSD orthologs: Cross-species dataset for phylogenetic reconstruction
Acceession	Gene_simple	Gene_name	Group	Species	Length
NP_175978.2	LSD	lysine-specific demethylase, putative (DUF1296) [Arabidopsis thaliana]	Plant	Arabidopsis thaliana	575 aa protein
NP_496969.2	LSD4	Lysine-specific demethylase 4 [Caenorhabditis elegans]	Invertebrate	Caenorhabditis elegans	922 aa protein
NP_500611.1	LSD7	Lysine-specific demethylase 7 homolog [Caenorhabditis elegans]	Invertebrate	Caenorhabditis elegans	897 aa protein
NP_001024266.1	LSD9	Lysine-specific demethylase 9 [Caenorhabditis elegans]	Invertebrate	Caenorhabditis elegans	1641 aa protein
NP_509451.2	LSD3	Lysine-specific demethylase jmjd-3.1 [Caenorhabditis elegans]	Invertebrate	Caenorhabditis elegans	1061 aa protein
NP_502032.2	LSD2	Lysine-specific demethylase rbr-2 [Caenorhabditis elegans]	Invertebrate	Caenorhabditis elegans	1477 aa protein
NP_493366.1	LSD1	Lysine-specific histone demethylase 1 [Caenorhabditis elegans]	Invertebrate	Caenorhabditis elegans	770 aa protein
NP_497772.2	LSD1B	Lysine-specific histone demethylase 1B homolog [Caenorhabditis elegans]	Invertebrate	Caenorhabditis elegans	824 aa protein
NP_510000.2	LSD	Lysine-specific histone demethylase [Caenorhabditis elegans]	Invertebrate	Caenorhabditis elegans	737 aa protein
BAS67017.1	LSD1	lysine-specific demethylase 1 [Danio rerio]	Vertebrate	Danio rerio	830 aa protein
XP_001339797.4	LSD2A	lysine-specific demethylase 2A isoform X1 [Danio rerio]	Vertebrate	Danio rerio	1264 aa protein
XP_005173195.2	LSD3B	lysine-specific demethylase 3B isoform X1 [Danio rerio]	Vertebrate	Danio rerio	1824 aa protein
XP_001339664.2	LSD4A	lysine-specific demethylase 4A [Danio rerio]	Vertebrate	Danio rerio	1045 aa protein
NP_001076274.1	LSD4B	lysine-specific demethylase 4B [Danio rerio]	Vertebrate	Danio rerio	1134 aa protein
NP_001077320.1	LSD4C	lysine-specific demethylase 4C [Danio rerio]	Vertebrate	Danio rerio	1482 aa protein
XP_073805140.1	LSD5A	lysine-specific demethylase 5A isoform X1 [Danio rerio]	Vertebrate	Danio rerio	1664 aa protein
NP_001002166.2	LSD5B	lysine-specific demethylase 5B-B [Danio rerio]	Vertebrate	Danio rerio	1503 aa protein
NP_001116706.1	LSD5C	lysine-specific demethylase 5C [Danio rerio]	Vertebrate	Danio rerio	1578 aa protein
XP_005167851.1	LSD6A	lysine-specific demethylase 6A isoform X1 [Danio rerio]	Vertebrate	Danio rerio	1452 aa protein
XP_073764456.1	LSD6B	lysine-specific demethylase 6B [Danio rerio]	Vertebrate	Danio rerio	1996 aa protein
NP_001333080.1	LSD7A	lysine-specific demethylase 7A [Danio rerio]	Vertebrate	Danio rerio	837 aa protein
NP_001189348.1	LSD7B	lysine-specific demethylase 7B [Danio rerio]	Vertebrate	Danio rerio	894 aa protein
NP_001103339.2	LSD8	lysine-specific demethylase 8 [Danio rerio]	Vertebrate	Danio rerio	406 aa protein
XP_021325649.3	LSD9	lysine-specific demethylase 9 [Danio rerio]	Vertebrate	Danio rerio	776 aa protein
NP_001229924.1	LSD1A	lysine-specific histone demethylase 1A [Danio rerio]	Vertebrate	Danio rerio	833 aa protein
XP_073787345.1	LSD2	lysine-specific histone demethylase 2 isoform X1 [Danio rerio]	Vertebrate	Danio rerio	813 aa protein
NP_649194.1	LSD3	suppressor of variegation 3-3, isoform A [Drosophila melanogaster]	Invertebrate	Drosophila melanogaster	890 aa protein
AFK81543.1	LSD2A	C-terminal-620AA lysine-specific demethylase 2A [Homo sapiens]	Vertebrate	Homo sapiens	620 aa protein
AFK81540.1	LSD2A	lysine-specific demethylase 2A [Homo sapiens]	Vertebrate	Homo sapiens	1162 aa protein
NP_001425946.1	LSD2B	lysine-specific demethylase 2B isoform 1 [Homo sapiens]	Vertebrate	Homo sapiens	1336 aa protein
NP_001140160.1	LSD3A	lysine-specific demethylase 3A [Homo sapiens]	Vertebrate	Homo sapiens	1321 aa protein
NP_057688.3	LSD3B	lysine-specific demethylase 3B [Homo sapiens]	Vertebrate	Homo sapiens	1761 aa protein
NP_055478.2	LSD4A	lysine-specific demethylase 4A [Homo sapiens]	Vertebrate	Homo sapiens	1064 aa protein
NP_055876.2	LSD4C	lysine-specific demethylase 4C isoform 1 [Homo sapiens]	Vertebrate	Homo sapiens	1056 aa protein
NP_060509.2	LSD4D	lysine-specific demethylase 4D [Homo sapiens]	Vertebrate	Homo sapiens	523 aa protein
NP_001155102.1	LSD4E	lysine-specific demethylase 4E [Homo sapiens]	Vertebrate	Homo sapiens	506 aa protein
NP_001036068.1	LSD5A	lysine-specific demethylase 5A [Homo sapiens]	Vertebrate	Homo sapiens	1690 aa protein
NP_001300971.1	LSD5B	lysine-specific demethylase 5B isoform 1 [Homo sapiens]	Vertebrate	Homo sapiens	1580 aa protein
QJQ51054.1	LSD5C	lysine-specific demethylase 5C [Homo sapiens]	Vertebrate	Homo sapiens	1379 aa protein
NP_001140177.1	LSD5D	lysine-specific demethylase 5D isoform 1 [Homo sapiens]	Vertebrate	Homo sapiens	1570 aa protein
NP_001278344.1	LSD6A	lysine-specific demethylase 6A isoform 1 [Homo sapiens]	Vertebrate	Homo sapiens	1453 aa protein
NP_085150.1	LSD7A	lysine-specific demethylase 7A [Homo sapiens]	Vertebrate	Homo sapiens	941 aa protein
NP_060834.2	LSD9	lysine-specific demethylase 9 [Homo sapiens]	Vertebrate	Homo sapiens	802 aa protein
NP_005383.3	LSDPHF2	lysine-specific demethylase PHF2 [Homo sapiens]	Vertebrate	Homo sapiens	1096 aa protein
NP_940869.2	LSDRSBN1L	lysine-specific demethylase RSBN1L [Homo sapiens]	Vertebrate	Homo sapiens	846 aa protein
XP_054191226.1	LSD1A	lysine-specific histone demethylase 1A isoform X1 [Homo sapiens]	Vertebrate	Homo sapiens	872 aa protein
NP_001426059.1	LSD2	lysine-specific histone demethylase 2 isoform 1 [Homo sapiens]	Vertebrate	Homo sapiens	822 aa protein
AHY03266.1	LSD3A	lysine (K)-specific demethylase 3A isoform 2 [Mus musculus]	Vertebrate	Mus musculus	831 aa protein
NP_001001984.2	LSD2A	lysine-specific demethylase 2A [Mus musculus]	Vertebrate	Mus musculus	1161 aa protein
NP_001003953.1	LSD2B	lysine-specific demethylase 2B isoform 1 [Mus musculus]	Vertebrate	Mus musculus	1309 aa protein
XP_036021613.1	LSD3A	lysine-specific demethylase 3A isoform X1 [Mus musculus]	Vertebrate	Mus musculus	1038 aa protein
NP_001074725.1	LSD3B	lysine-specific demethylase 3B [Mus musculus]	Vertebrate	Mus musculus	1762 aa protein
NP_001413186.1	LSD4A	lysine-specific demethylase 4A isoform 1 [Mus musculus]	Vertebrate	Mus musculus	1064 aa protein
NP_742144.1	LSD4B	lysine-specific demethylase 4B isoform 1 [Mus musculus]	Vertebrate	Mus musculus	1086 aa protein
NP_659036.1	LSD4C	lysine-specific demethylase 4C isoform 1 [Mus musculus]	Vertebrate	Mus musculus	1054 aa protein
NP_001397435.1	LSD4D	lysine-specific demethylase 4D [Mus musculus]	Vertebrate	Mus musculus	510 aa protein
NP_666109.2	LSD5A	lysine-specific demethylase 5A [Mus musculus]	Vertebrate	Mus musculus	1690 aa protein
NP_690855.2	LSD5B	lysine-specific demethylase 5B [Mus musculus]	Vertebrate	Mus musculus	1544 aa protein
NP_038696.2	LSD5C	lysine-specific demethylase 5C isoform 1 [Mus musculus]	Vertebrate	Mus musculus	1551 aa protein
NP_035549.1	LSD5D	lysine-specific demethylase 5D [Mus musculus]	Vertebrate	Mus musculus	1548 aa protein
NP_033509.1	LSD6A	lysine-specific demethylase 6A isoform 1 [Mus musculus]	Vertebrate	Mus musculus	1424 aa protein
NP_001017426.1	LSD6B	lysine-specific demethylase 6B [Mus musculus]	Vertebrate	Mus musculus	1641 aa protein
NP_001028602.2	LSD7A	lysine-specific demethylase 7A [Mus musculus]	Vertebrate	Mus musculus	940 aa protein
NP_766272.2	LSD9	lysine-specific demethylase 9 isoform 1 [Mus musculus]	Vertebrate	Mus musculus	795 aa protein
NP_035208.2	LSDPHF2	lysine-specific demethylase PHF2 [Mus musculus]	Vertebrate	Mus musculus	1096 aa protein
NP_001074446.1	LSDRSBN1L	lysine-specific demethylase RSBN1L [Mus musculus]	Vertebrate	Mus musculus	821 aa protein
NP_001411402.1	LSD	lysine-specific demethylase hairless [Mus musculus]	Vertebrate	Mus musculus	1182 aa protein
NP_001334150.1	LSD1A	lysine-specific histone demethylase 1A isoform 1 [Mus musculus]	Vertebrate	Mus musculus	873 aa protein
NP_758466.1	LSD1B	lysine-specific histone demethylase 1B isoform 1 [Mus musculus]	Vertebrate	Mus musculus	826 aa protein
ABR25722.1	LSD1	lysine-specific histone demethylase 1, partial [Oryza sativa Indica Group]	Plant	Oryza sativa Indica Group	239 aa protein
XP_066167765.1	LSDJMJ17	lysine-specific demethylase JMJ17 isoform X1 [Oryza sativa Japonica Group]	Plant	Oryza sativa Japonica Group	1914 aa protein
XP_015640426.2	LSDJMJ18	lysine-specific demethylase JMJ18 [Oryza sativa Japonica Group]	Plant	Oryza sativa Japonica Group	984 aa protein
XP_015630376.1	LSDJMJ21	lysine-specific demethylase JMJ21 [Oryza sativa Japonica Group]	Plant	Oryza sativa Japonica Group	953 aa protein
XP_015623784.1	LSDJMJ27	lysine-specific demethylase JMJ27 [Oryza sativa Japonica Group]	Plant	Oryza sativa Japonica Group	995 aa protein
XP_015612349.2	LSDJMJ29	lysine-specific demethylase JMJ29 isoform X1 [Oryza sativa Japonica Group]	Plant	Oryza sativa Japonica Group	1115 aa protein
XP_015610619.1	LSDJMJ30	lysine-specific demethylase JMJ30 [Oryza sativa Japonica Group]	Plant	Oryza sativa Japonica Group	412 aa protein
XP_015618169.1	LSDJMJ31	lysine-specific demethylase JMJ31 isoform X1 [Oryza sativa Japonica Group]	Plant	Oryza sativa Japonica Group	615 aa protein
XP_015611921.1	LSDJMJ32	lysine-specific demethylase JMJ32 [Oryza sativa Japonica Group]	Plant	Oryza sativa Japonica Group	359 aa protein
NP_001407176.1	LSDJMJ703	lysine-specific demethylase JMJ703 [Oryza sativa Japonica Group]	Plant	Oryza sativa Japonica Group	1238 aa protein
NP_001383803.1	LSDJMJ705	lysine-specific demethylase JMJ705 [Oryza sativa Japonica Group]	Plant	Oryza sativa Japonica Group	1286 aa protein
NP_001410040.1	LSDJMJ706	lysine-specific demethylase JMJ706 [Oryza sativa Japonica Group]	Plant	Oryza sativa Japonica Group	858 aa protein
NP_001403836.1	LSD1	lysine-specific histone demethylase 1 homolog 1 [Oryza sativa Japonica Group]	Plant	Oryza sativa Japonica Group	849 aa protein
XP_041427131.1	LSD2A	lysine-specific demethylase 2A isoform X1 [Xenopus laevis]	Vertebrate	Xenopus laevis	1136 aa protein
XP_018118737.1	LSD2B	lysine-specific demethylase 2B isoform X1 [Xenopus laevis]	Vertebrate	Xenopus laevis	1259 aa protein
NP_001085045.1	LSD3A	lysine-specific demethylase 3A-A [Xenopus laevis]	Vertebrate	Xenopus laevis	1331 aa protein
NP_001088971.1	LSD3B	lysine-specific demethylase 3A-B [Xenopus laevis]	Vertebrate	Xenopus laevis	1334 aa protein
XP_018113795.1	LSD4A	lysine-specific demethylase 4A [Xenopus laevis]	Vertebrate	Xenopus laevis	1006 aa protein
XP_041447458.1	LSD4B	lysine-specific demethylase 4B isoform X1 [Xenopus laevis]	Vertebrate	Xenopus laevis	1024 aa protein
XP_041436049.1	LSD4C	lysine-specific demethylase 4C isoform X1 [Xenopus laevis]	Vertebrate	Xenopus laevis	1146 aa protein
XP_041443891.1	LSD5A	lysine-specific demethylase 5A isoform X1 [Xenopus laevis]	Vertebrate	Xenopus laevis	1693 aa protein
XP_018104897.1	LSD5B	lysine-specific demethylase 5B [Xenopus laevis]	Vertebrate	Xenopus laevis	1516 aa protein
XP_041438041.1	LSD6A	lysine-specific demethylase 6A isoform X1 [Xenopus laevis]	Vertebrate	Xenopus laevis	1467 aa protein
XP_041444896.1	LSD6B	lysine-specific demethylase 6B isoform X1 [Xenopus laevis]	Vertebrate	Xenopus laevis	1726 aa protein
XP_041443810.1	LSD7A	lysine-specific demethylase 7A isoform X1 [Xenopus laevis]	Vertebrate	Xenopus laevis	983 aa protein
XP_041441471.1	LSD7A	lysine-specific demethylase 7A-like [Xenopus laevis]	Vertebrate	Xenopus laevis	247 aa protein
XP_018091840.1	LSD8	lysine-specific demethylase 8 isoform X1 [Xenopus laevis]	Vertebrate	Xenopus laevis	442 aa protein
XP_018102081.1	LSD9	lysine-specific demethylase 9 isoform X1 [Xenopus laevis]	Vertebrate	Xenopus laevis	686 aa protein
XP_041446938.1	LSDPHF2	lysine-specific demethylase PHF2 isoform X1 [Xenopus laevis]	Vertebrate	Xenopus laevis	1091 aa protein
XP_018111254.1	LSDRSBN1L	lysine-specific demethylase RSBN1L [Xenopus laevis]	Vertebrate	Xenopus laevis	779 aa protein
XP_018105073.1	LSD1A	lysine-specific histone demethylase 1A [Xenopus laevis]	Vertebrate	Xenopus laevis	832 aa protein
XP_005090385.1	LSD2A	lysine-specific demethylase 2A [Aplysia californica]	Invertebrate	Aplysia californica	1357 aa protein
XP_012946957.1	LSD5A	lysine-specific demethylase 5A isoform X1 [Aplysia californica]	Invertebrate	Aplysia californica	2082 aa protein
XP_035825836.1	LSD6A	lysine-specific demethylase 6A, partial [Aplysia californica]	Invertebrate	Aplysia californica	879 aa protein
XP_012941200.1	LSD7A	lysine-specific demethylase 7A [Aplysia californica]	Invertebrate	Aplysia californica	1108 aa protein
XP_012945505.1	LSD8	lysine-specific demethylase 8 [Aplysia californica]	Invertebrate	Aplysia californica	341 aa protein
XP_005100139.1	LSD1A	lysine-specific histone demethylase 1A [Aplysia californica]	Invertebrate	Aplysia californica	800 aa protein
XP_035828739.1	LSD1B	lysine-specific histone demethylase 1B [Aplysia californica]	Invertebrate	Aplysia californica	852 aa protein
XP_066295033.1	LSD2A	lysine-specific demethylase 2A-like isoform X1 [Branchiostoma lanceolatum]	Chordata	Branchiostoma lanceolatum	1196 aa protein
XP_066299400.1	LSD4B	lysine-specific demethylase 4B-like isoform X1 [Branchiostoma lanceolatum]	Chordata	Branchiostoma lanceolatum	1056 aa protein
XP_066283195.1	LSD5A	lysine-specific demethylase 5A-like isoform X1 [Branchiostoma lanceolatum]	Chordata	Branchiostoma lanceolatum	1917 aa protein
XP_066267158.1	LSD6A	lysine-specific demethylase 6A-like isoform X1 [Branchiostoma lanceolatum]	Chordata	Branchiostoma lanceolatum	1516 aa protein
XP_066284103.1	LSD7B	lysine-specific demethylase 7B-like isoform X1 [Branchiostoma lanceolatum]	Chordata	Branchiostoma lanceolatum	973 aa protein
XP_066295512.1	LSD8	lysine-specific demethylase 8-like [Branchiostoma lanceolatum]	Chordata	Branchiostoma lanceolatum	409 aa protein
XP_066288152.1	LSD1A	lysine-specific histone demethylase 1A-like isoform X1 [Branchiostoma lanceolatum]	Chordata	Branchiostoma lanceolatum	849 aa protein
XP_066268593.1	LSD2	lysine-specific histone demethylase 2-like [Branchiostoma lanceolatum]	Chordata	Branchiostoma lanceolatum	820 aa protein
XP_002122286.3	LSD3B	lysine-specific demethylase 3B [Ciona intestinalis]	Invertebrate	Ciona intestinalis	1109 aa protein
XP_026691400.1	LSD4C	lysine-specific demethylase 4C [Ciona intestinalis]	Invertebrate	Ciona intestinalis	1001 aa protein
XP_009859394.1	LSD4C	lysine-specific demethylase 4C [Ciona intestinalis]	Invertebrate	Ciona intestinalis	1001 aa protein
XP_026693272.1	LSD5A	lysine-specific demethylase 5A [Ciona intestinalis]	Invertebrate	Ciona intestinalis	1769 aa protein
XP_004226487.1	LSD8	lysine-specific demethylase 8-like [Ciona intestinalis]	Invertebrate	Ciona intestinalis	296 aa protein
XP_002131150.1	LSD1A	lysine-specific histone demethylase 1A [Ciona intestinalis]	Invertebrate	Ciona intestinalis	705 aa protein
JAN85225.1	LSD2A	Lysine-specific demethylase 2A [Daphnia magna]	Invertebrate	Daphnia magna	904 aa protein
JAN21898.1	LSD4A	Lysine-specific demethylase 4A [Daphnia magna]	Invertebrate	Daphnia magna	1122 aa protein
KZS20827.1	LSD4C	Lysine-specific demethylase 4C [Daphnia magna]	Invertebrate	Daphnia magna	1122 aa protein
JAN81192.1	LSD5B	Lysine-specific demethylase 5B [Daphnia magna]	Invertebrate	Daphnia magna	1641 aa protein
KZS18725.1	LSD6A	Lysine-specific demethylase 6A [Daphnia magna]	Invertebrate	Daphnia magna	1264 aa protein
KZS19136.1	LSD2	Lysine-specific demethylase 8 [Daphnia magna]	Invertebrate	Daphnia magna	409 aa protein
JAN84780.1	LSD1A	Lysine-specific histone demethylase 1A [Daphnia magna]	Invertebrate	Daphnia magna	820 aa protein
XP_032787084.2	LSD4B	lysine-specific demethylase 4B [Daphnia magna]	Invertebrate	Daphnia magna	1123 aa protein
XP_045030890.1	LSD4C	lysine-specific demethylase 4C [Daphnia magna]	Invertebrate	Daphnia magna	214 aa protein
XP_045030401.1	LSD4E	lysine-specific demethylase 4E-like [Daphnia magna]	Invertebrate	Daphnia magna	222 aa protein
XP_032783653.2	LSD5C	lysine-specific demethylase 5C isoform X1 [Daphnia magna]	Invertebrate	Daphnia magna	1571 aa protein
XP_032793477.2	LSD6A	lysine-specific demethylase 6A [Daphnia magna]	Invertebrate	Daphnia magna	1266 aa protein
XP_032798655.2	LSD1A	lysine-specific histone demethylase 1A [Daphnia magna]	Invertebrate	Daphnia magna	794 aa protein
CDG66457.1	LSD2A	Hydra vulgaris Lysine-specific demethylase 2A [Hydra vulgaris]	Invertebrate	Hydra vulgaris	1052 aa protein
CDG69196.1	LSD3B	Hydra vulgaris Lysine-specific demethylase 3B, partial [Hydra vulgaris]	Invertebrate	Hydra vulgaris	632 aa protein
CDG71818.1	LSD4A	Hydra vulgaris Lysine-specific demethylase 4A, partial [Hydra vulgaris]	Invertebrate	Hydra vulgaris	292 aa protein
CDG71134.1	LSD5A	Hydra vulgaris Lysine-specific demethylase 5A [Hydra vulgaris]	Invertebrate	Hydra vulgaris	1697 aa protein
CDG72014.1	LSD6A	Hydra vulgaris Lysine-specific demethylase 6A [Hydra vulgaris]	Invertebrate	Hydra vulgaris	1087 aa protein
CDG69305.1	LSD7	Hydra vulgaris Lysine-specific demethylase 7, partial [Hydra vulgaris]	Invertebrate	Hydra vulgaris	346 aa protein
CDG68812.1	LSD8	Hydra vulgaris Lysine-specific demethylase 8 [Hydra vulgaris]	Invertebrate	Hydra vulgaris	406 aa protein
CDG71893.1	LSD1A	Hydra vulgaris Lysine-specific histone demethylase 1A [Hydra vulgaris]	Invertebrate	Hydra vulgaris	682 aa protein
CDG68692.1	LSD1B	Hydra vulgaris Lysine-specific histone demethylase 1B, partial [Hydra vulgaris]	Invertebrate	Hydra vulgaris	824 aa protein
XP_002166380.2	LSD2A	lysine-specific demethylase 2A isoform X1 [Hydra vulgaris]	Invertebrate	Hydra vulgaris	1052 aa protein
XP_065663652.1	LSD2B	lysine-specific demethylase 2B isoform X4 [Hydra vulgaris]	Invertebrate	Hydra vulgaris	1052 aa protein
XP_047146045.2	LSD4A	lysine-specific demethylase 4A isoform X1 [Hydra vulgaris]	Invertebrate	Hydra vulgaris	889 aa protein
XP_047123479.1	LSD5A	lysine-specific demethylase 5A isoform X1 [Hydra vulgaris]	Invertebrate	Hydra vulgaris	1697 aa protein
XP_065682010.1	LSD6A	lysine-specific demethylase 6A isoform X1 [Hydra vulgaris]	Invertebrate	Hydra vulgaris	1090 aa protein
XP_065640850.1	LSD7A	lysine-specific demethylase 7A isoform X3 [Hydra vulgaris]	Invertebrate	Hydra vulgaris	716 aa protein
XP_047146464.2	LSD7B	lysine-specific demethylase 7B isoform X1 [Hydra vulgaris]	Invertebrate	Hydra vulgaris	820 aa protein
XP_065669283.1	LSD8	lysine-specific demethylase 8 [Hydra vulgaris]	Invertebrate	Hydra vulgaris	406 aa protein
XP_780290.4	LSD2B	lysine-specific demethylase 2B [Strongylocentrotus purpuratus]	Invertebrate	Strongylocentrotus purpuratus	1118 aa protein
XP_030851904.1	LSD4A	lysine-specific demethylase 4A isoform X1 [Strongylocentrotus purpuratus]	Invertebrate	Strongylocentrotus purpuratus	1262 aa protein
XP_030851905.1	LSD4C	lysine-specific demethylase 4C isoform X2 [Strongylocentrotus purpuratus]	Invertebrate	Strongylocentrotus purpuratus	1221 aa protein
XP_030827947.1	LSD5A	lysine-specific demethylase 5A isoform X1 [Strongylocentrotus purpuratus]	Invertebrate	Strongylocentrotus purpuratus	2291 aa protein
XP_011672931.2	LSD6A	lysine-specific demethylase 6A isoform X3 [Strongylocentrotus purpuratus]	Invertebrate	Strongylocentrotus purpuratus	1400 aa protein
XP_030850350.1	LSD1A	lysine-specific histone demethylase 1A [Strongylocentrotus purpuratus]	Invertebrate	Strongylocentrotus purpuratus	844 aa protein
XP_030830284.1	LSD1B	lysine-specific histone demethylase 1B [Strongylocentrotus purpuratus]	Invertebrate	Strongylocentrotus purpuratus	853 aa protein
	LSD-1	lysine-specific demethylase 1 [Schmidtea mediterranea]	Invertebrate	Schmidtea mediterranea	1443 aa protein

## Sheet: RBBP orthologs
RBBP orthologs: Cross-species dataset for phylogenetic reconstruction
Acceession	Gene_simple	Gene_name	Group	Species	Length
KAG7618473.1	RBBP4	Histone-binding protein RBBP4 N-terminal [Arabidopsis thaliana x Arabidopsis arenosa]	Plant	Arabidopsis thaliana x Arabidopsis arenosa	426 aa protein
KAG7626384.1	HBP	Inhibitor of growth protein N-terminal histone-binding [Arabidopsis thaliana x Arabidopsis arenosa]	Plant	Arabidopsis thaliana x Arabidopsis arenosa	234 aa protein
CAB03178.1	lin-53	Probable histone-binding protein lin-53 [Caenorhabditis elegans]	Invertebrate	Caenorhabditis elegans	417 aa protein
CAB03172.1	rba-1	Probable histone-binding protein rba-1 [Caenorhabditis elegans]	Invertebrate	Caenorhabditis elegans	412 aa protein
AAH45857.1	HBP	Nuclear autoantigenic sperm protein (histone-binding) [Danio rerio]	Vertebrate	Danio rerio	624 aa protein
NP_997760.1	RBBP4	histone-binding protein RBBP4 [Danio rerio]	Vertebrate	Danio rerio	424 aa protein
NP_997775.1	RBBP7	histone-binding protein RBBP7 [Danio rerio]	Vertebrate	Danio rerio	426 aa protein
NP_005601.1	RBBP4	histone-binding protein RBBP4 isoform a [Homo sapiens]	Vertebrate	Homo sapiens	425 aa protein
NP_001185648.1	RBBP7	histone-binding protein RBBP7 isoform 1 [Homo sapiens]	Vertebrate	Homo sapiens	469 aa protein
AAA36027.1	HBP	histone-binding protein [Homo sapiens]	Vertebrate	Homo sapiens	787 aa protein
AAP36101.1	HBP	stem-loop (histone) binding protein [Homo sapiens]	Vertebrate	Homo sapiens	270 aa protein
NP_033056.2	RBBP4	histone-binding protein RBBP4 [Mus musculus]	Vertebrate	Mus musculus	425 aa protein
NP_033057.3	RBBP7	histone-binding protein RBBP7 [Mus musculus]	Vertebrate	Mus musculus	425 aa protein
AAK31170.1	TSHBP	testis-specific histone binding protein NASP [Mus musculus]	Vertebrate	Mus musculus	772 aa protein
AIR77177.1	HBP	histone-binding protein [Oryza sativa Indica Group]	Plant	Oryza sativa Indica Group	329 aa protein
NP_001405311.1	HBP-MSI1	histone-binding protein MSI1 [Oryza sativa Japonica Group]	Plant	Oryza sativa Japonica Group	428 aa protein
NP_001089907.1	HBP	Histone-binding protein N1/N2-like [Xenopus laevis]	Vertebrate	Xenopus laevis	591 aa protein
NP_001081537.1	HBP	histone-binding protein N1/N2 [Xenopus laevis]	Vertebrate	Xenopus laevis	590 aa protein
NP_001083811.1	RBBP4	histone-binding protein RBBP4-A [Xenopus laevis]	Vertebrate	Xenopus laevis	425 aa protein
NP_001085185.1	RBBP7	histone-binding protein RBBP4-B [Xenopus laevis]	Vertebrate	Xenopus laevis	425 aa protein
XP_018102361.1	RBBP7	histone-binding protein RBBP7 [Xenopus laevis]	Vertebrate	Xenopus laevis	425 aa protein
XP_012937747.1	RBBP4	histone-binding protein RBBP4 isoform X1 [Aplysia californica]	Invertebrate	Aplysia californica	435 aa protein
XP_066274844.1	RBBP4	histone-binding protein RBBP4 isoform X1 [Branchiostoma lanceolatum]	Chordata	Branchiostoma lanceolatum	451 aa protein
XP_018668415.1	RBBP4	histone-binding protein RBBP4 [Ciona intestinalis]	Invertebrate	Ciona intestinalis	431 aa protein
JAN02368.1	RBBP4	Histone-binding RBBP4-like protein, partial [Daphnia magna]	Invertebrate	Daphnia magna	130 aa protein
KZS17028.1	HBP	Histone-binding protein Caf1 [Daphnia magna]	Invertebrate	Daphnia magna	428 aa protein
JAN92553.1	RBBP4	Histone-binding protein RBBP4 [Daphnia magna]	Invertebrate	Daphnia magna	430 aa protein
XP_032777913.2	HBP-N	histone-binding protein N1/N2 [Daphnia magna]	Invertebrate	Daphnia magna	499 aa protein
CDG70308.1	RBBP4	Hydra vulgaris Histone-binding protein RBBP4 [Hydra vulgaris]	Invertebrate	Hydra vulgaris	434 aa protein
XP_065657263.1	HBP-N	histone-binding protein N1/N2 isoform X3 [Hydra vulgaris]	Invertebrate	Hydra vulgaris	419 aa protein
XP_065653348.1	RBBP7	histone-binding protein RBBP7 [Hydra vulgaris]	Invertebrate	Hydra vulgaris	434 aa protein
XP_030851819.1	HBP-N	histone-binding protein N1/N2 isoform X1 [Strongylocentrotus purpuratus]	Invertebrate	Strongylocentrotus purpuratus	609 aa protein
XP_030851280.1	RBBP4	histone-binding protein RBBP4 isoform X1 [Strongylocentrotus purpuratus]	Invertebrate	Strongylocentrotus purpuratus	440 aa protein
	Rbap46/48–1	histone-binding protein Rbap46/48–1 [Schmidtea mediterranea]	Invertebrate	Schmidtea mediterranea	427 aa protein
	Rbap46/48–2	histone-binding protein Rbap46/48–2 [Schmidtea mediterranea]	Invertebrate	Schmidtea mediterranea	424 aa protein
	Rbap46/48–3	histone-binding protein Rbap46/48–3 [Schmidtea mediterranea]	Invertebrate	Schmidtea mediterranea	386 aa protein

## Sheet: HDAC orthologs
HDAC orthologs: Cross-species dataset for phylogenetic reconstruction
Acceession	Gene_simple	Gene_name	Group	Species	Length
CAB80478.1	HDAC	Histone deacetylase [Arabidopsis thaliana]	Plant	Arabidopsis thaliana	501 aa protein
AEE86882.1	HDAC1	histone deacetylase 1 [Arabidopsis thaliana]	Plant	Arabidopsis thaliana	469 aa protein
AEE77927.1	HDAC10	histone deacetylase 10 [Arabidopsis thaliana]	Plant	Arabidopsis thaliana	142 aa protein
AEE86231.1	HDAC14	histone deacetylase 14 [Arabidopsis thaliana]	Plant	Arabidopsis thaliana	423 aa protein
AEE76111.1	HDAC15	histone deacetylase 15 [Arabidopsis thaliana]	Plant	Arabidopsis thaliana	564 aa protein
AEE77907.1	HDAC17	histone deacetylase 17 [Arabidopsis thaliana]	Plant	Arabidopsis thaliana	158 aa protein
AED93517.1	HDAC2	histone deacetylase 2 [Arabidopsis thaliana]	Plant	Arabidopsis thaliana	387 aa protein
AED93059.1	HDAC2B	histone deacetylase 2B [Arabidopsis thaliana]	Plant	Arabidopsis thaliana	305 aa protein
AED90649.1	HDAC2C	histone deacetylase 2C [Arabidopsis thaliana]	Plant	Arabidopsis thaliana	294 aa protein
AEE77944.1	HDAC3	histone deacetylase 3 [Arabidopsis thaliana]	Plant	Arabidopsis thaliana	245 aa protein
AED97418.1	HDAC5	histone deacetylase 5 [Arabidopsis thaliana]	Plant	Arabidopsis thaliana	664 aa protein
AED97705.1	HDAC6	histone deacetylase 6 [Arabidopsis thaliana]	Plant	Arabidopsis thaliana	471 aa protein
NP_563817.1	HDAC8	histone deacetylase 8 [Arabidopsis thaliana]	Plant	Arabidopsis thaliana	377 aa protein
AEE77930.1	HDAC9	histone deacetylase 9 [Arabidopsis thaliana]	Plant	Arabidopsis thaliana	426 aa protein
AED93985.1	HDAC7	histone deacetylase7 [Arabidopsis thaliana]	Plant	Arabidopsis thaliana	409 aa protein
NP_506599.1	HDAC1	Histone deacetylase 1 [Caenorhabditis elegans]	Invertebrate	Caenorhabditis elegans	461 aa protein
NP_001355541.1	HDAC14	Histone deacetylase 14 [Caenorhabditis elegans]	Invertebrate	Caenorhabditis elegans	322 aa protein
NP_001257279.1	HDAC4	Histone deacetylase 4 [Caenorhabditis elegans]	Invertebrate	Caenorhabditis elegans	816 aa protein
NP_500788.1	HDAC6	Histone deacetylase 6 [Caenorhabditis elegans]	Invertebrate	Caenorhabditis elegans	863 aa protein
NP_493026.1	HDAC	Histone deacetylase [Caenorhabditis elegans]	Invertebrate	Caenorhabditis elegans	465 aa protein
AAH85375.1	HDAC1	Histone deacetylase 1 [Danio rerio]	Vertebrate	Danio rerio	480 aa protein
AAH44543.1	HDAC3	Histone deacetylase 3 [Danio rerio]	Vertebrate	Danio rerio	428 aa protein
AAH55541.1	HDAC8	Histone deacetylase 8 [Danio rerio]	Vertebrate	Danio rerio	378 aa protein
NP_001106955.1	HDAC4	Krueppel-like factor 4 [Danio rerio]	Vertebrate	Danio rerio	396 aa protein
NP_775343.1	HDAC1	histone deacetylase 1 [Danio rerio]	Vertebrate	Danio rerio	480 aa protein
NP_001002171.1	HDAC11	histone deacetylase 11 [Danio rerio]	Vertebrate	Danio rerio	366 aa protein
NP_957284.1	HDAC3	histone deacetylase 3 [Danio rerio]	Vertebrate	Danio rerio	428 aa protein
NP_001034447.2	HDAC4	histone deacetylase 4 [Danio rerio]	Vertebrate	Danio rerio	1023 aa protein
XP_685659.5	HDAC5	histone deacetylase 5 isoform X1 [Danio rerio]	Vertebrate	Danio rerio	1128 aa protein
XP_073795699.1	HDAC7	histone deacetylase 7 isoform X1 [Danio rerio]	Vertebrate	Danio rerio	986 aa protein
NP_998596.1	HDAC8	histone deacetylase 8 [Danio rerio]	Vertebrate	Danio rerio	378 aa protein
AAQ97977.1	HDAC9	histone deacetylase 9 [Danio rerio]	Vertebrate	Danio rerio	357 aa protein
NP_957110.2	HDAC9B	histone deacetylase 9-B [Danio rerio]	Vertebrate	Danio rerio	582 aa protein
NP_647918.2	HDAC1	histone deacetylase 1 [Drosophila melanogaster]	Invertebrate	Drosophila melanogaster	521 aa protein
NP_733048.1	HDAC11	histone deacetylase 11, isoform A [Drosophila melanogaster]	Invertebrate	Drosophila melanogaster	343 aa protein
NP_651978.2	HDAC3	histone deacetylase 3 [Drosophila melanogaster]	Invertebrate	Drosophila melanogaster	438 aa protein
NP_727682.1	HDAC4	histone deacetylase 4, isoform B [Drosophila melanogaster]	Invertebrate	Drosophila melanogaster	1181 aa protein
ACN94223.1	HDAC6	histone deacetylase 6 isoform A [Drosophila melanogaster]	Invertebrate	Drosophila melanogaster	1128 aa protein
AAD21090.1	HDAC2	histone deacetylase HDA2 [Drosophila melanogaster]	Invertebrate	Drosophila melanogaster	883 aa protein
CAA70455.1	HDAC	histone deacetylase [Drosophila melanogaster]	Invertebrate	Drosophila melanogaster	520 aa protein
AAH00301.1	HDAC1	Histone deacetylase 1 [Homo sapiens]	Vertebrate	Homo sapiens	482 aa protein
AAI25084.1	HDAC10	Histone deacetylase 10 [Homo sapiens]	Vertebrate	Homo sapiens	669 aa protein
AAH09676.1	HDAC11	Histone deacetylase 11 [Homo sapiens]	Vertebrate	Homo sapiens	347 aa protein
AAH00614.1	HDAC3	Histone deacetylase 3 [Homo sapiens]	Vertebrate	Homo sapiens	428 aa protein
AAH51824.1	HDAC5	Histone deacetylase 5 [Homo sapiens]	Vertebrate	Homo sapiens	1122 aa protein
AAH50433.1	HDAC8	Histone deacetylase 8 [Homo sapiens]	Vertebrate	Homo sapiens	377 aa protein
AAI52406.1	HDAC9	Histone deacetylase 9 [Homo sapiens]	Vertebrate	Homo sapiens	590 aa protein
KAI4028441.1	HDAC11	histone deacetylase 11 [Homo sapiens]	Vertebrate	Homo sapiens	319 aa protein
NP_001518.3	HDAC2	histone deacetylase 2 [Homo sapiens]	Vertebrate	Homo sapiens	488 aa protein
AAC26509.1	HDAC3	histone deacetylase 3 [Homo sapiens]	Vertebrate	Homo sapiens	428 aa protein
KAI4038853.1	HDAC4	histone deacetylase 4 [Homo sapiens]	Vertebrate	Homo sapiens	1089 aa protein
KAI4049857.1	HDAC5	histone deacetylase 5 [Homo sapiens]	Vertebrate	Homo sapiens	1122 aa protein
KAI3999554.1	HDAC6	histone deacetylase 6 [Homo sapiens]	Vertebrate	Homo sapiens	91 aa protein
KAI4065551.1	HDAC7	histone deacetylase 7 [Homo sapiens]	Vertebrate	Homo sapiens	101 aa protein
AAP88773.1	HDAC7A	histone deacetylase 7A [Homo sapiens]	Vertebrate	Homo sapiens	614 aa protein
AAF73428.1	HDAC8	histone deacetylase 8 [Homo sapiens]	Vertebrate	Homo sapiens	377 aa protein
AAO27363.1	HDAC9	histone deacetylase 9 [Homo sapiens]	Vertebrate	Homo sapiens	1069 aa protein
AAK66822.1	HDAC9A	histone deacetylase 9a [Homo sapiens]	Vertebrate	Homo sapiens	879 aa protein
AAH64018.1	HDAC10	Histone deacetylase 10 [Mus musculus]	Vertebrate	Mus musculus	666 aa protein
AAH16208.1	HDAC11	Histone deacetylase 11 [Mus musculus]	Vertebrate	Mus musculus	347 aa protein
AAI38518.1	HDAC2	Histone deacetylase 2 [Mus musculus]	Vertebrate	Mus musculus	488 aa protein
AAI39301.1	HDAC3	Histone deacetylase 3 [Mus musculus]	Vertebrate	Mus musculus	428 aa protein
AAI39302.1	HDAC3	Histone deacetylase 3 [Mus musculus]	Vertebrate	Mus musculus	428 aa protein
AAH66052.1	HDAC4	Histone deacetylase 4 [Mus musculus]	Vertebrate	Mus musculus	1076 aa protein
AAH60609.1	HDAC5	Histone deacetylase 5 [Mus musculus]	Vertebrate	Mus musculus	1114 aa protein
AAH57332.1	HDAC7	Histone deacetylase 7 [Mus musculus]	Vertebrate	Mus musculus	938 aa protein
AAH61257.1	HDAC8	Histone deacetylase 8 [Mus musculus]	Vertebrate	Mus musculus	377 aa protein
AAH98187.1	HDAC9	Histone deacetylase 9 [Mus musculus]	Vertebrate	Mus musculus	588 aa protein
NP_032254.1	HDAC1	histone deacetylase 1 [Mus musculus]	Vertebrate	Mus musculus	482 aa protein
EDL33937.1	HDAC6	histone deacetylase 6 [Mus musculus]	Vertebrate	Mus musculus	1102 aa protein
QNI19890.1	HDAC	Histone deacetylase [Oryza sativa]	Plant	Oryza sativa	458 aa protein
XP_015618357.1	HDAC10	histone deacetylase 10, chloroplastic-like isoform X1 [Oryza sativa Japonica Group]	Plant	Oryza sativa Japonica Group	443 aa protein
XP_015647003.1	HDAC15	histone deacetylase 15 [Oryza sativa Japonica Group]	Plant	Oryza sativa Japonica Group	623 aa protein
XP_015616602.1	HDAC19	histone deacetylase 19 [Oryza sativa Japonica Group]	Plant	Oryza sativa Japonica Group	456 aa protein
XP_015640935.1	HDAC2	histone deacetylase 2 [Oryza sativa Japonica Group]	Plant	Oryza sativa Japonica Group	352 aa protein
NP_001396788.1	HDAC3	histone deacetylase 3 [Oryza sativa Japonica Group]	Plant	Oryza sativa Japonica Group	510 aa protein
XP_015647673.1	HDAC5	histone deacetylase 5 [Oryza sativa Japonica Group]	Plant	Oryza sativa Japonica Group	695 aa protein
XP_015648088.1	HDAC6	histone deacetylase 6 [Oryza sativa Japonica Group]	Plant	Oryza sativa Japonica Group	458 aa protein
XP_015640137.1	HDAC8	histone deacetylase 8 [Oryza sativa Japonica Group]	Plant	Oryza sativa Japonica Group	392 aa protein
XP_066165741.1	HDAC9	histone deacetylase 9 [Oryza sativa Japonica Group]	Plant	Oryza sativa Japonica Group	430 aa protein
AAP47171.1	HDAC1	histone deacetylase HDAC1 [Oryza sativa Japonica Group]	Plant	Oryza sativa Japonica Group	518 aa protein
AAP47172.1	HDAC2	histone deacetylase HDAC2 [Oryza sativa Japonica Group]	Plant	Oryza sativa Japonica Group	498 aa protein
AAP47173.1	HDAC3	histone deacetylase HDAC3 [Oryza sativa Japonica Group]	Plant	Oryza sativa Japonica Group	510 aa protein
BBM68138.1	HDAC	histone deacetylase [Oryza sativa Japonica Group]	Plant	Oryza sativa Japonica Group	430 aa protein
NP_001089352.1	HDAC10	histone deacetylase 10 L homeolog [Xenopus laevis]	Vertebrate	Xenopus laevis	683 aa protein
XP_041446926.1	HDAC11	histone deacetylase 11 isoform X1 [Xenopus laevis]	Vertebrate	Xenopus laevis	368 aa protein
XP_018118778.1	HDAC2	histone deacetylase 2 [Xenopus laevis]	Vertebrate	Xenopus laevis	488 aa protein
XP_018111723.1	HDAC3	histone deacetylase 3 [Xenopus laevis]	Vertebrate	Xenopus laevis	428 aa protein
XP_041434721.1	HDAC4	histone deacetylase 4 isoform X1 [Xenopus laevis]	Vertebrate	Xenopus laevis	1090 aa protein
XP_041434082.1	HDAC5	histone deacetylase 5 isoform X1 [Xenopus laevis]	Vertebrate	Xenopus laevis	1060 aa protein
NP_001080486.1	HDAC6	histone deacetylase 6 L homeolog [Xenopus laevis]	Vertebrate	Xenopus laevis	1286 aa protein
XP_018105601.1	HDAC7	histone deacetylase 7 isoform X1 [Xenopus laevis]	Vertebrate	Xenopus laevis	973 aa protein
NP_001085711.1	HDAC8	histone deacetylase 8 [Xenopus laevis]	Vertebrate	Xenopus laevis	325 aa protein
NP_001079307.1	HDAC9	histone deacetylase 9 [Xenopus laevis]	Vertebrate	Xenopus laevis	565 aa protein
NP_001081491.1	HDAC1A	probable histone deacetylase 1-A [Xenopus laevis]	Vertebrate	Xenopus laevis	480 aa protein
XP_035826077.1	HDAC11	histone deacetylase 11 isoform X1 [Aplysia californica]	Invertebrate	Aplysia californica	589 aa protein
XP_005091875.1	HDAC3	histone deacetylase 3 [Aplysia californica]	Invertebrate	Aplysia californica	431 aa protein
XP_012935632.1	HDAC4	histone deacetylase 4 [Aplysia californica]	Invertebrate	Aplysia californica	1066 aa protein
XP_005098693.2	HDAC6	histone deacetylase 6 [Aplysia californica]	Invertebrate	Aplysia californica	1288 aa protein
XP_005095559.1	HDAC8	histone deacetylase 8 isoform X1 [Aplysia californica]	Invertebrate	Aplysia californica	543 aa protein
XP_066272675.1	HDAC1	histone deacetylase 1-like isoform X1 [Branchiostoma lanceolatum]	Chordata	Branchiostoma lanceolatum	555 aa protein
XP_066284561.1	HDAC11	histone deacetylase 11-like isoform X1 [Branchiostoma lanceolatum]	Chordata	Branchiostoma lanceolatum	353 aa protein
XP_066298174.1	HDAC3	histone deacetylase 3-like [Branchiostoma lanceolatum]	Chordata	Branchiostoma lanceolatum	431 aa protein
XP_066301368.1	HDAC4	histone deacetylase 4-like isoform X1 [Branchiostoma lanceolatum]	Chordata	Branchiostoma lanceolatum	1102 aa protein
XP_066301377.1	HDAC5	histone deacetylase 5-like isoform X10 [Branchiostoma lanceolatum]	Chordata	Branchiostoma lanceolatum	1087 aa protein
XP_066277852.1	HDAC6	histone deacetylase 6-like isoform X1 [Branchiostoma lanceolatum]	Chordata	Branchiostoma lanceolatum	404 aa protein
XP_066294349.1	HDAC8	histone deacetylase 8-like [Branchiostoma lanceolatum]	Chordata	Branchiostoma lanceolatum	401 aa protein
XP_009862064.1	HDAC11	histone deacetylase 11 [Ciona intestinalis]	Invertebrate	Ciona intestinalis	344 aa protein
XP_002124762.1	HDAC3	histone deacetylase 3 [Ciona intestinalis]	Invertebrate	Ciona intestinalis	434 aa protein
XP_002129520.1	HDAC8	histone deacetylase 8 [Ciona intestinalis]	Invertebrate	Ciona intestinalis	361 aa protein
XP_002128142.1	HDAC9	histone deacetylase 9 isoform X1 [Ciona intestinalis]	Invertebrate	Ciona intestinalis	1094 aa protein
KZS14331.1	HDAC4	Histone deacetylase 4 [Daphnia magna]	Invertebrate	Daphnia magna	1140 aa protein
KZS19064.1	HDAC6	Histone deacetylase 6-like protein [Daphnia magna]	Invertebrate	Daphnia magna	313 aa protein
KZS20564.1	HDAC8	Histone deacetylase 8 [Daphnia magna]	Invertebrate	Daphnia magna	540 aa protein
KZS14791.1	HDAC8	Histone deacetylase 8 [Daphnia magna]	Invertebrate	Daphnia magna	392 aa protein
JAN92459.1	HDAC3	Histone deacetylase Rpd3 [Daphnia magna]	Invertebrate	Daphnia magna	505 aa protein
KZS09068.1	HDAC	Histone deacetylase [Daphnia magna]	Invertebrate	Daphnia magna	434 aa protein
XP_032785613.1	HDAC1	histone deacetylase 1 [Daphnia magna]	Invertebrate	Daphnia magna	540 aa protein
XP_045027079.1	HDAC3	histone deacetylase 3 [Daphnia magna]	Invertebrate	Daphnia magna	434 aa protein
XP_045027394.1	HDAC4	histone deacetylase 4 isoform X1 [Daphnia magna]	Invertebrate	Daphnia magna	1225 aa protein
XP_045036073.1	HDAC6	histone deacetylase 6 [Daphnia magna]	Invertebrate	Daphnia magna	776 aa protein
XP_045029157.1	HDAC8	histone deacetylase 8-like [Daphnia magna]	Invertebrate	Daphnia magna	402 aa protein
CDG68159.1	HDAC11	Hydra vulgaris Histone deacetylase 11, partial [Hydra vulgaris]	Invertebrate	Hydra vulgaris	323 aa protein
CDG68322.1	HDAC2	Hydra vulgaris Histone deacetylase 2 [Hydra vulgaris]	Invertebrate	Hydra vulgaris	560 aa protein
CDG72029.1	HDAC3	Hydra vulgaris Histone deacetylase 3 [Hydra vulgaris]	Invertebrate	Hydra vulgaris	428 aa protein
CDG70674.1	HDAC4	Hydra vulgaris Histone deacetylase 4 [Hydra vulgaris]	Invertebrate	Hydra vulgaris	1009 aa protein
CDG66791.1	HDAC6	Hydra vulgaris Histone deacetylase 6 [Hydra vulgaris]	Invertebrate	Hydra vulgaris	424 aa protein
CDG67565.1	HDAC8	Hydra vulgaris Histone deacetylase 8 [Hydra vulgaris]	Invertebrate	Hydra vulgaris	391 aa protein
XP_047125603.1	HDAC1	histone deacetylase 1 isoform X1 [Hydra vulgaris]	Invertebrate	Hydra vulgaris	560 aa protein
XP_065684720.1	HDAC11	histone deacetylase 11 [Hydra vulgaris]	Invertebrate	Hydra vulgaris	334 aa protein
XP_065672920.1	HDAC3	histone deacetylase 3 isoform X1 [Hydra vulgaris]	Invertebrate	Hydra vulgaris	428 aa protein
XP_065666917.1	HDAC4	histone deacetylase 4 isoform X3 [Hydra vulgaris]	Invertebrate	Hydra vulgaris	1021 aa protein
XP_047136756.1	HDAC5	histone deacetylase 5 isoform X1 [Hydra vulgaris]	Invertebrate	Hydra vulgaris	1009 aa protein
XP_065656313.1	HDAC8	histone deacetylase 8 [Hydra vulgaris]	Invertebrate	Hydra vulgaris	391 aa protein
NP_999711.1	HDAC1	histone deacetylase 1 [Strongylocentrotus purpuratus]	Invertebrate	Strongylocentrotus purpuratus	576 aa protein
XP_030853161.1	HDAC11	histone deacetylase 11 isoform X1 [Strongylocentrotus purpuratus]	Invertebrate	Strongylocentrotus purpuratus	500 aa protein
XP_794761.1	HDAC3	histone deacetylase 3 [Strongylocentrotus purpuratus]	Invertebrate	Strongylocentrotus purpuratus	432 aa protein
XP_011660538.1	HDAC4	histone deacetylase 4 isoform X1 [Strongylocentrotus purpuratus]	Invertebrate	Strongylocentrotus purpuratus	1085 aa protein
XP_011670202.2	HDAC6	histone deacetylase 6 isoform X1 [Strongylocentrotus purpuratus]	Invertebrate	Strongylocentrotus purpuratus	1132 aa protein
XP_791175.3	HDAC8	histone deacetylase 8 [Strongylocentrotus purpuratus]	Invertebrate	Strongylocentrotus purpuratus	654 aa protein
AAB87685.1	HDAC	histone deacetylase [Strongylocentrotus purpuratus]	Invertebrate	Strongylocentrotus purpuratus	576 aa protein
	HDAC1	histone deacetylase [Schmidtea mediterranea]	Invertebrate	Schmidtea mediterranea	464 aa protein

## Sheet: GATA orthologs
GATA orthologs: Cross-species dataset for phylogenetic reconstruction
Acceession	Gene_simple	Gene_name	Group	Species	Length
AEE84910.1	GATA	GATA-type zinc finger protein with TIFY domain-containing protein [Arabidopsis thaliana]	Plant	Arabidopsis thaliana	309 aa protein
AEE79294.1	GATA	Plant-specific GATA-type zinc finger transcription factor family protein [Arabidopsis thaliana]	Plant	Arabidopsis thaliana	322 aa protein
AAI15187.1	GATA1	GATA zinc finger domain containing 1 [Danio rerio]	Vertebrate	Danio rerio	242 aa protein
AAH67707.1	GATA2A	GATA zinc finger domain containing 2A [Danio rerio]	Vertebrate	Danio rerio	632 aa protein
NP_998081.1	GATA2Ab	GATA zinc finger domain containing 2Ab [Danio rerio]	Vertebrate	Danio rerio	632 aa protein
NP_001038440.1	p66-beta	transcriptional repressor p66-beta [Danio rerio]	Vertebrate	Danio rerio	645 aa protein
KAI4014561.1	GATA1	GATA zinc finger domain containing 1 [Homo sapiens]	Vertebrate	Homo sapiens	269 aa protein
KAI4041581.1	GATA2A	GATA zinc finger domain containing 2A [Homo sapiens]	Vertebrate	Homo sapiens	633 aa protein
KAI4082803.1	GATA2B	GATA zinc finger domain containing 2B [Homo sapiens]	Vertebrate	Homo sapiens	577 aa protein
NP_001371446.1	p66-alpha	transcriptional repressor p66-alpha isoform 1 [Homo sapiens]	Vertebrate	Homo sapiens	634 aa protein
NP_065750.1	p66-beta	transcriptional repressor p66-beta [Homo sapiens]	Vertebrate	Homo sapiens	593 aa protein
EDL14610.1	GATA1	GATA zinc finger domain containing 1, isoform CRA_a [Mus musculus]	Vertebrate	Mus musculus	218 aa protein
EDL28770.1	GATA2A	GATA zinc finger domain containing 2A, isoform CRA_a, partial [Mus musculus]	Vertebrate	Mus musculus	737 aa protein
EDL15147.1	GATA2B	GATA zinc finger domain containing 2B [Mus musculus]	Vertebrate	Mus musculus	550 aa protein
NP_080309.2	GATA1	GATA zinc finger domain-containing protein 1 [Mus musculus]	Vertebrate	Mus musculus	266 aa protein
XP_030099320.1	p66 alpha	transcriptional repressor p66 alpha isoform X1 [Mus musculus]	Vertebrate	Mus musculus	633 aa protein
XP_006501422.3	p66-beta	transcriptional repressor p66-beta isoform X1 [Mus musculus]	Vertebrate	Mus musculus	671 aa protein
NP_001081980.1	GATA2A	GATA zinc finger domain containing 2A L homeolog [Xenopus laevis]	Vertebrate	Xenopus laevis	420 aa protein
NP_001080603.1	GATA1	GATA zinc finger domain-containing protein 1 [Xenopus laevis]	Vertebrate	Xenopus laevis	245 aa protein
NP_001121310.1	GATA	uncharacterized protein LOC100158394 [Xenopus laevis]	Vertebrate	Xenopus laevis	555 aa protein
XP_066300709.1	GATA1	GATA zinc finger domain-containing protein 1-like isoform X1 [Branchiostoma lanceolatum]	Chordata	Branchiostoma lanceolatum	252 aa protein
XP_066264947.1	GATA14	GATA zinc finger domain-containing protein 14-like [Branchiostoma lanceolatum]	Chordata	Branchiostoma lanceolatum	488 aa protein
XP_066269331.1	GATA15	GATA zinc finger domain-containing protein 15-like [Branchiostoma lanceolatum]	Chordata	Branchiostoma lanceolatum	206 aa protein
XP_066299861.1	GATA4	GATA zinc finger domain-containing protein 4-like [Branchiostoma lanceolatum]	Chordata	Branchiostoma lanceolatum	119 aa protein
XP_065664976.1	GATA1	GATA zinc finger domain-containing protein 1 [Hydra vulgaris]	Invertebrate	Hydra vulgaris	306 aa protein
XP_047135989.1	GATA14	GATA zinc finger domain-containing protein 14 [Hydra vulgaris]	Invertebrate	Hydra vulgaris	650 aa protein
XP_065664502.1	GATA14	GATA zinc finger domain-containing protein 14-like [Hydra vulgaris]	Invertebrate	Hydra vulgaris	500 aa protein
XP_012557003.2	GATA15	GATA zinc finger domain-containing protein 15 isoform X2 [Hydra vulgaris]	Invertebrate	Hydra vulgaris	567 aa protein
XP_065647792.1	GATA4	GATA zinc finger domain-containing protein 4 [Hydra vulgaris]	Invertebrate	Hydra vulgaris	548 aa protein
XP_065640300.1	GATA7	GATA zinc finger domain-containing protein 7 [Hydra vulgaris]	Invertebrate	Hydra vulgaris	639 aa protein
XP_065647274.1	GATA8	GATA zinc finger domain-containing protein 8 isoform X10 [Hydra vulgaris]	Invertebrate	Hydra vulgaris	556 aa protein
	p66a	transcriptional repressor p66-alpha [Schmidtea mediterranea]	Invertebrate	Schmidtea mediterranea	581 aa protein

## Sheet: CHD orthologs
CHD orthologs: Cross-species dataset for phylogenetic reconstruction
Acceession	Gene_simple	Gene_name	Group	Species	Length
AAD28668.1	CHD	putative chromodomain-helicase-DNA-binding protein [Arabidopsis thaliana]	Plant	Arabidopsis thaliana	1738 aa protein
NP_510140.1	CHD3	Chromodomain-helicase-DNA-binding protein 3 homolog [Caenorhabditis elegans]	Invertebrate	Caenorhabditis elegans	1787 aa protein
NP_956607.1	CHD1-like	chromodomain-helicase-DNA-binding protein 1-like [Danio rerio]	Vertebrate	Danio rerio	1026 aa protein
NP_001121770.2	CHD1	chromodomain-helicase-DNA-binding protein 1 [Danio rerio]	Vertebrate	Danio rerio	1693 aa protein
NP_001268391.1	CHD2	chromodomain-helicase-DNA-binding protein 2 [Danio rerio]	Vertebrate	Danio rerio	1799 aa protein
NP_001038323.1	CHD4	chromodomain-helicase-DNA-binding protein 4a [Danio rerio]	Vertebrate	Danio rerio	1929 aa protein
XP_073772935.1	CHD5	chromodomain-helicase-DNA-binding protein 5 isoform X1 [Danio rerio]	Vertebrate	Danio rerio	2053 aa protein
XP_699360.5	CHD6	chromodomain-helicase-DNA-binding protein 6 isoform X1 [Danio rerio]	Vertebrate	Danio rerio	2953 aa protein
XP_697956.4	CHD7	chromodomain-helicase-DNA-binding protein 7 [Danio rerio]	Vertebrate	Danio rerio	3140 aa protein
NP_001334600.1	CHD8	chromodomain-helicase-DNA-binding protein 8 [Danio rerio]	Vertebrate	Danio rerio	2555 aa protein
XP_005169069.3	CHD9	chromodomain-helicase-DNA-binding protein 9 isoform X1 [Danio rerio]	Vertebrate	Danio rerio	2952 aa protein
AAC37264.1	CHD	chromodomain-helicase-DNA-binding protein [Drosophila melanogaster]	Invertebrate	Drosophila melanogaster	1883 aa protein
ACS13730.1	CHD2	chromodomain-helicase-dna-binding protein 2 [Homo sapiens]	Vertebrate	Homo sapiens	1739 aa protein
NP_056372.1	CHD5	chromodomain-helicase-DNA-binding protein 5 [Homo sapiens]	Vertebrate	Homo sapiens	1954 aa protein
NP_115597.3	CHD6	chromodomain-helicase-DNA-binding protein 6 [Homo sapiens]	Vertebrate	Homo sapiens	2715 aa protein
KAI2538350.1	CHD1	chromodomain helicase DNA binding protein 1 [Homo sapiens]	Vertebrate	Homo sapiens	1709 aa protein
KAI2581230.1	CHD3	chromodomain helicase DNA binding protein 3 [Homo sapiens]	Vertebrate	Homo sapiens	2059 aa protein
KAI2563982.1	CHD4	chromodomain helicase DNA binding protein 4 [Homo sapiens]	Vertebrate	Homo sapiens	1937 aa protein
KAI2550099.1	CHD7	chromodomain helicase DNA binding protein 7 [Homo sapiens]	Vertebrate	Homo sapiens	2997 aa protein
KAI2570287.1	CHD8	chromodomain helicase DNA binding protein 8 [Homo sapiens]	Vertebrate	Homo sapiens	2302 aa protein
KAI2578480.1	CHD9	chromodomain helicase DNA binding protein 9 [Homo sapiens]	Vertebrate	Homo sapiens	2897 aa protein
NP_031716.2	CHD1	chromodomain-helicase-DNA-binding protein 1 [Mus musculus]	Vertebrate	Mus musculus	1711 aa protein
NP_001074814.2	CHD2	chromodomain-helicase-DNA-binding protein 2 [Mus musculus]	Vertebrate	Mus musculus	1827 aa protein
NP_666131.3	CHD3	chromodomain-helicase-DNA-binding protein 3 [Mus musculus]	Vertebrate	Mus musculus	2055 aa protein
NP_001390521.1	CHD4	chromodomain-helicase-DNA-binding protein 4 isoform a [Mus musculus]	Vertebrate	Mus musculus	1922 aa protein
NP_001074845.1	CHD5	chromodomain-helicase-DNA-binding protein 5 isoform 1 [Mus musculus]	Vertebrate	Mus musculus	1952 aa protein
NP_775544.2	CHD6	chromodomain-helicase-DNA-binding protein 6 [Mus musculus]	Vertebrate	Mus musculus	2711 aa protein
NP_001264078.1	CHD7	chromodomain-helicase-DNA-binding protein 7 isoform 1 [Mus musculus]	Vertebrate	Mus musculus	2986 aa protein
NP_963999.2	CHD8	chromodomain-helicase-DNA-binding protein 8 [Mus musculus]	Vertebrate	Mus musculus	2582 aa protein
NP_001297459.1	CHD9	chromodomain-helicase-DNA-binding protein 9 isoform 1 [Mus musculus]	Vertebrate	Mus musculus	2885 aa protein
BAC81164.1	CHD-like	chromodomain-helicase-DNA-binding protein-like protein [Oryza sativa Japonica Group]	Plant	Oryza sativa Japonica Group	432 aa protein
XP_018119975.1	CHD1	chromodomain-helicase-DNA-binding protein 1 isoform X1 [Xenopus laevis]	Vertebrate	Xenopus laevis	1805 aa protein
XP_018108732.1	CHD2	chromodomain-helicase-DNA-binding protein 2 isoform X1 [Xenopus laevis]	Vertebrate	Xenopus laevis	1811 aa protein
XP_041444882.1	CHD3-like	chromodomain-helicase-DNA-binding protein 3-like isoform X1 [Xenopus laevis]	Vertebrate	Xenopus laevis	2027 aa protein
XP_018109290.1	CHD3	chromodomain-helicase-DNA-binding protein 3 isoform X1 [Xenopus laevis]	Vertebrate	Xenopus laevis	2035 aa protein
XP_018082788.1	CHD4	chromodomain-helicase-DNA-binding protein 4 isoform X1 [Xenopus laevis]	Vertebrate	Xenopus laevis	1877 aa protein
XP_041425343.1	CHD5	chromodomain-helicase-DNA-binding protein 5 isoform X1 [Xenopus laevis]	Vertebrate	Xenopus laevis	1971 aa protein
XP_018090738.1	CHD6	chromodomain-helicase-DNA-binding protein 6 isoform X1 [Xenopus laevis]	Vertebrate	Xenopus laevis	2691 aa protein
XP_018079239.1	CHD7	chromodomain-helicase-DNA-binding protein 7 isoform X1 [Xenopus laevis]	Vertebrate	Xenopus laevis	2995 aa protein
XP_018115294.1	CHD8	chromodomain-helicase-DNA-binding protein 8 isoform X1 [Xenopus laevis]	Vertebrate	Xenopus laevis	2338 aa protein
XP_018113323.1	CHD9	chromodomain-helicase-DNA-binding protein 9 isoform X1 [Xenopus laevis]	Vertebrate	Xenopus laevis	2884 aa protein
NP_001080504.1	CHD4L	chromodomain helicase DNA binding protein 4 L homeolog [Xenopus laevis]	Vertebrate	Xenopus laevis	1893 aa protein
NP_001085269.1	CHD7L	chromodomain helicase DNA binding protein 7 L homeolog [Xenopus laevis]	Vertebrate	Xenopus laevis	1848 aa protein
XP_005103677.1	CHD1	chromodomain-helicase-DNA-binding protein 1 isoform X1 [Aplysia californica]	Invertebrate	Aplysia californica	1930 aa protein
XP_005098173.1	CHD1-like	chromodomain-helicase-DNA-binding protein 1-like [Aplysia californica]	Invertebrate	Aplysia californica	1054 aa protein
XP_012944977.2	CHD4	chromodomain-helicase-DNA-binding protein 4 [Aplysia californica]	Invertebrate	Aplysia californica	2586 aa protein
XP_035829463.1	CHD9	chromodomain-helicase-DNA-binding protein 9 [Aplysia californica]	Invertebrate	Aplysia californica	3470 aa protein
KZS05523.1	CHD1	Chromodomain-Helicase-DNA-binding protein 1 [Daphnia magna]	Invertebrate	Daphnia magna	540 aa protein
KZS15154.1	CHD-Mi2	Chromodomain-Helicase-DNA-binding protein Mi-2 [Daphnia magna]	Invertebrate	Daphnia magna	1951 aa protein
KZS08739.1	CHD	Chromodomain-Helicase-DNA-binding protein [Daphnia magna]	Invertebrate	Daphnia magna	4505 aa protein
JAN93762.1	CHD7	Chromodomain-helicase-DNA-binding 7 protein [Daphnia magna]	Invertebrate	Daphnia magna	5319 aa protein
JAN91446.1	CHD-Mi2-like	Chromodomain-helicase-DNA-binding Mi-2-like protein [Daphnia magna]	Invertebrate	Daphnia magna	337 aa protein
JAN72127.1	CHD-Mi2	Chromodomain-helicase-DNA-binding protein Mi-2 [Daphnia magna]	Invertebrate	Daphnia magna	2086 aa protein
JAN70185.1	CHD	Chromodomain-helicase-DNA-binding protein [Daphnia magna]	Invertebrate	Daphnia magna	1814 aa protein
XP_032784533.2	CHD1	chromodomain-helicase-DNA-binding protein 1 isoform X1 [Daphnia magna]	Invertebrate	Daphnia magna	1774 aa protein
XP_032779600.2	CHD7	chromodomain-helicase-DNA-binding protein 7 isoform X1 [Daphnia magna]	Invertebrate	Daphnia magna	4550 aa protein
XP_032781783.2	CHD-Mi2-homolog	chromodomain-helicase-DNA-binding protein Mi-2 homolog [Daphnia magna]	Invertebrate	Daphnia magna	2011 aa protein
JAN56592.1	CHD	putative Chromodomain-helicase-DNA-binding protein [Daphnia magna]	Invertebrate	Daphnia magna	1151 aa protein
XP_030832733.1	CHD1	chromodomain-helicase-DNA-binding protein 1 isoform X1 [Strongylocentrotus purpuratus]	Invertebrate	Strongylocentrotus purpuratus	1866 aa protein
XP_030844947.1	CHD1-like	chromodomain-helicase-DNA-binding protein 1-like [Strongylocentrotus purpuratus]	Invertebrate	Strongylocentrotus purpuratus	468 aa protein
XP_030839700.1	CHD5	chromodomain-helicase-DNA-binding protein 5 [Strongylocentrotus purpuratus]	Invertebrate	Strongylocentrotus purpuratus	169 aa protein
XP_030831990.1	CHD8	chromodomain-helicase-DNA-binding protein 8 [Strongylocentrotus purpuratus]	Invertebrate	Strongylocentrotus purpuratus	3276 aa protein
XP_030842506.1	CHD-Mi2	chromodomain-helicase-DNA-binding protein Mi-2 homolog isoform X1 [Strongylocentrotus purpuratus]	Invertebrate	Strongylocentrotus purpuratus	2218 aa protein
XP_066274974.1	CHD1-like	chromodomain-helicase-DNA-binding protein 1-like [Branchiostoma lanceolatum]	Chordata	Branchiostoma lanceolatum	1984 aa protein
XP_066297148.1	CHD4-like	chromodomain-helicase-DNA-binding protein 4-like [Branchiostoma lanceolatum]	Chordata	Branchiostoma lanceolatum	2125 aa protein
XP_066290220.1	CHD8-like	chromodomain-helicase-DNA-binding protein 8-like isoform X1 [Branchiostoma lanceolatum]	Chordata	Branchiostoma lanceolatum	3034 aa protein
XP_026690760.1	CHD1	chromodomain-helicase-DNA-binding protein 1 [Ciona intestinalis]	Invertebrate	Ciona intestinalis	1867 aa protein
XP_018668322.1	CHD4	chromodomain-helicase-DNA-binding protein 4 isoform X1 [Ciona intestinalis]	Invertebrate	Ciona intestinalis	1904 aa protein
XP_018669887.1	CHD7	chromodomain-helicase-DNA-binding protein 7 isoform X1 [Ciona intestinalis]	Invertebrate	Ciona intestinalis	4255 aa protein
CDG72133.1	CHD1	Hydra vulgaris Chromodomain-helicase-DNA-binding protein 1, partial [Hydra vulgaris]	Invertebrate	Hydra vulgaris	590 aa protein
CDG70036.1	CHD4	Hydra vulgaris Chromodomain-helicase-DNA-binding protein 4, partial [Hydra vulgaris]	Invertebrate	Hydra vulgaris	1691 aa protein
CDG69801.1	CHD9	Hydra vulgaris Chromodomain-helicase-DNA-binding protein 9, partial [Hydra vulgaris]	Invertebrate	Hydra vulgaris	2401 aa protein
XP_047139865.1	CHD1	chromodomain-helicase-DNA-binding protein 1 isoform X1 [Hydra vulgaris]	Invertebrate	Hydra vulgaris	1711 aa protein
XP_047141905.1	CHD1-like	chromodomain-helicase-DNA-binding protein 1-like isoform X1 [Hydra vulgaris]	Invertebrate	Hydra vulgaris	980 aa protein
XP_065656321.1	CHD3	chromodomain-helicase-DNA-binding protein 3 isoform X10 [Hydra vulgaris]	Invertebrate	Hydra vulgaris	1637 aa protein
XP_065679590.1	CHD4	chromodomain-helicase-DNA-binding protein 4 isoform X1 [Hydra vulgaris]	Invertebrate	Hydra vulgaris	1727 aa protein
XP_047133155.1	CHD8	chromodomain-helicase-DNA-binding protein 8 isoform X1 [Hydra vulgaris]	Invertebrate	Hydra vulgaris	3074 aa protein
	CHD4	chromodomain-helicase-DNA-binding protein 4 [Schmidtea mediterranea]	Invertebrate	Schmidtea mediterranea	1867 aa protein
	CHD3/5	chromodomain-helicase-DNA-binding protein 3/5 [Schmidtea mediterranea]	Invertebrate	Schmidtea mediterranea	1395 aa protein
