# Supplementary material for: Systemic identification and characterization of the conserved core NuRD complex in planarian
Source: Front Aging. 2025 Sep 30;6:1687668. doi: 10.3389/fragi.2025.1687668 (PMC12518275; doi:10.3389/fragi.2025.1687668)
Supplement: Supplementary file 7 [file Table5.xlsx]

## Sheet: 34 upregulated_gene
H3K27ac peaks in UROGs
Seqnames	start	end	width	strand	peaks	score	annotation	geneChr	geneStart	geneEnd	geneLength	geneStrand	geneId	transcriptId	distanceToTSS
dd_Smes_g4_10	3984721	3984721	1	*	smed_k27ac_wt_peak_1270	7.54554	3' UTR	2	3984620	3999971	15352	2	SMESG000002858.1	SMEST002858001.1	15250
dd_Smes_g4_10	3998741	3998741	1	*	smed_k27ac_wt_peak_1271	2.43997	Promoter (1-2kb)	2	3984620	3999971	15352	2	SMESG000002858.1	SMEST002858001.1	1230
dd_Smes_g4_10	3999380	3999380	1	*	smed_k27ac_wt_peak_1272	3.24905	Promoter (<=1kb)	2	3984620	3999971	15352	2	SMESG000002858.1	SMEST002858001.1	591
dd_Smes_g4_10	4000649	4000649	1	*	smed_k27ac_wt_peak_1273	3.7063	Promoter (<=1kb)	2	3984620	3999971	15352	2	SMESG000002858.1	SMEST002858001.1	-678
dd_Smes_g4_10	4001013	4001013	1	*	smed_k27ac_wt_peak_1274	4.89282	Promoter (1-2kb)	2	3984620	3999971	15352	2	SMESG000002858.1	SMEST002858001.1	-1042
dd_Smes_g4_10	4012943	4012943	1	*	smed_k27ac_wt_peak_1275	3.88611	Distal Intergenic	2	3984620	3999971	15352	2	SMESG000002858.1	SMEST002858001.1	-12972
dd_Smes_g4_10	4013227	4013227	1	*	smed_k27ac_wt_peak_1276	4.75802	Distal Intergenic	2	3984620	3999971	15352	2	SMESG000002858.1	SMEST002858001.1	-13256
dd_Smes_g4_11	4897140	4897140	1	*	smed_k27ac_wt_peak_2767	8.06959	Promoter (<=1kb)	13	4897787	4899715	1929	1	SMESG000006040.1	SMEST006040001.1	-647
dd_Smes_g4_11	4897979	4897979	1	*	smed_k27ac_wt_peak_2768	14.6934	Promoter (<=1kb)	13	4897787	4899896	2110	1	SMESG000006040.1	SMEST006040002.1	192
dd_Smes_g4_11	4899323	4899323	1	*	smed_k27ac_wt_peak_2769	2.36923	Promoter (1-2kb)	13	4897787	4899896	2110	1	SMESG000006040.1	SMEST006040002.1	1536
dd_Smes_g4_12	2171932	2171932	1	*	smed_k27ac_wt_peak_4197	4.07743	Promoter (1-2kb)	24	2170603	2171744	1142	1	SMESG000008854.1	SMEST008854001.1	1329
dd_Smes_g4_135	1426968	1426968	1	*	smed_k27ac_wt_peak_6169	4.0407	Promoter (<=1kb)	41	1426250	1427928	1679	2	SMESG000010665.1	SMEST010665001.1	960
dd_Smes_g4_135	1427418	1427418	1	*	smed_k27ac_wt_peak_6170	5.4769	Promoter (<=1kb)	41	1426250	1427928	1679	2	SMESG000010665.1	SMEST010665001.1	510
dd_Smes_g4_135	1431682	1431682	1	*	smed_k27ac_wt_peak_6171	5.84238	Distal Intergenic	41	1426250	1427928	1679	2	SMESG000010665.1	SMEST010665001.1	-3754
dd_Smes_g4_138	1138235	1138235	1	*	smed_k27ac_wt_peak_6366	4.44395	Promoter (<=1kb)	44	1137695	1142956	5262	1	SMESG000011215.1	SMEST011215001.1	540
dd_Smes_g4_167	665429	665429	1	*	smed_k27ac_wt_peak_9916	4.15805	Distal Intergenic	76	669227	676977	7751	1	SMESG000018453.1	SMEST018453001.1	-3798
dd_Smes_g4_167	670475	670475	1	*	smed_k27ac_wt_peak_9917	3.94028	Promoter (1-2kb)	76	669227	676977	7751	1	SMESG000018453.1	SMEST018453001.1	1248
dd_Smes_g4_167	670843	670843	1	*	smed_k27ac_wt_peak_9918	5.30081	Promoter (1-2kb)	76	669227	676977	7751	1	SMESG000018453.1	SMEST018453001.1	1616
dd_Smes_g4_167	672522	672522	1	*	smed_k27ac_wt_peak_9919	6.4511	Exon (SMEST018453001.1/SMESG000018453.1, exon 4 of 10)	76	669227	676977	7751	1	SMESG000018453.1	SMEST018453001.1	3295
dd_Smes_g4_190	607746	607746	1	*	smed_k27ac_wt_peak_12892	4.93761	Promoter (<=1kb)	102	606992	627073	20082	1	SMESG000023427.1	SMEST023427002.1	754
dd_Smes_g4_190	612126	612126	1	*	smed_k27ac_wt_peak_12893	4.4551	Exon (SMEST023427001.1/SMESG000023427.1, exon 2 of 7)	102	606992	627073	20082	1	SMESG000023427.1	SMEST023427002.1	5134
dd_Smes_g4_215	381927	381927	1	*	smed_k27ac_wt_peak_16039	3.25075	Promoter (<=1kb)	130	382396	383396	1001	1	SMESG000029581.1	SMEST029581001.1	-469
dd_Smes_g4_215	383000	383000	1	*	smed_k27ac_wt_peak_16040	10.0679	Promoter (<=1kb)	130	382396	383396	1001	1	SMESG000029581.1	SMEST029581001.1	604
dd_Smes_g4_215	391043	391043	1	*	smed_k27ac_wt_peak_16041	7.66117	Distal Intergenic	130	382396	383396	1001	1	SMESG000029581.1	SMEST029581001.1	8647
dd_Smes_g4_22	1874407	1874407	1	*	smed_k27ac_wt_peak_16342	2.55702	Distal Intergenic	135	1900402	1913106	12705	1	SMESG000031930.1	SMEST031930001.1	-25995
dd_Smes_g4_22	1874952	1874952	1	*	smed_k27ac_wt_peak_16343	3.37716	Distal Intergenic	135	1900402	1913106	12705	1	SMESG000031930.1	SMEST031930001.1	-25450
dd_Smes_g4_22	1888993	1888993	1	*	smed_k27ac_wt_peak_16344	2.94437	Distal Intergenic	135	1900402	1913106	12705	1	SMESG000031930.1	SMEST031930001.1	-11409
dd_Smes_g4_22	1906763	1906763	1	*	smed_k27ac_wt_peak_16345	5.53342	Exon (SMEST031930001.1/SMESG000031930.1, exon 7 of 12)	135	1900402	1913106	12705	1	SMESG000031930.1	SMEST031930001.1	6361
dd_Smes_g4_22	1912796	1912796	1	*	smed_k27ac_wt_peak_16346	8.11466	Exon (SMEST031930001.1/SMESG000031930.1, exon 11 of 12)	135	1900402	1913106	12705	1	SMESG000031930.1	SMEST031930001.1	12394
dd_Smes_g4_3	7876207	7876207	1	*	smed_k27ac_wt_peak_20959	26.4717	Promoter (<=1kb)	223	7875994	7876547	554	2	SMESG000051914.1	SMEST051914001.1	340
dd_Smes_g4_31	679096	679096	1	*	smed_k27ac_wt_peak_21760	3.02916	Intron (SMEST044681003.1/SMESG000044681.1, intron 6 of 7)	235	673748	674812	1065	2	SMESG000044680.1	SMEST044680001.1	-4284
dd_Smes_g4_4	10029650	10029650	1	*	smed_k27ac_wt_peak_24663	6.98253	Promoter (<=1kb)	330	10028253	10029767	1515	2	SMESG000058003.1	SMEST058003001.1	117
dd_Smes_g4_4	13752130	13752130	1	*	smed_k27ac_wt_peak_24785	2.32251	Exon (SMEST058546001.1/SMESG000058546.1, exon 10 of 10)	330	13751162	13811976	60815	2	SMESG000058546.1	SMEST058546001.1	59846
dd_Smes_g4_45	4068377	4068377	1	*	smed_k27ac_wt_peak_25954	2.74673	Promoter (2-3kb)	382	4066288	4067668	1381	1	SMESG000055797.1	SMEST055797002.1	2089
dd_Smes_g4_45	4069109	4069109	1	*	smed_k27ac_wt_peak_25955	5.3978	Promoter (2-3kb)	382	4066288	4067668	1381	1	SMESG000055797.1	SMEST055797002.1	2821
dd_Smes_g4_49	3314431	3314431	1	*	smed_k27ac_wt_peak_26763	8.42439	Intron (SMEST057719002.1/SMESG000057719.1, intron 17 of 17)	405	3320820	3322291	1472	2	SMESG000057720.1	SMEST057720001.1	7860
dd_Smes_g4_49	3315054	3315054	1	*	smed_k27ac_wt_peak_26764	3.40915	Intron (SMEST057719002.1/SMESG000057719.1, intron 17 of 17)	405	3320820	3322291	1472	2	SMESG000057720.1	SMEST057720001.1	7237
dd_Smes_g4_49	3315799	3315799	1	*	smed_k27ac_wt_peak_26765	7.5643	3' UTR	405	3320820	3322291	1472	2	SMESG000057720.1	SMEST057720001.1	6492
dd_Smes_g4_49	3319816	3319816	1	*	smed_k27ac_wt_peak_26766	2.65265	Promoter (2-3kb)	405	3320820	3322291	1472	2	SMESG000057720.1	SMEST057720001.1	2475
dd_Smes_g4_49	3321452	3321452	1	*	smed_k27ac_wt_peak_26767	8.57436	Promoter (<=1kb)	405	3320820	3322291	1472	2	SMESG000057720.1	SMEST057720001.1	839
dd_Smes_g4_5	12055186	12055186	1	*	smed_k27ac_wt_peak_27545	2.17988	Promoter (1-2kb)	406	12053729	12055686	1958	1	SMESG000064024.1	SMEST064024001.1	1457
dd_Smes_g4_59	1245324	1245324	1	*	smed_k27ac_wt_peak_29348	5.30081	Promoter (2-3kb)	416	1243317	1244489	1173	1	SMESG000063471.1	SMEST063471002.1	2007
dd_Smes_g4_59	1541207	1541207	1	*	smed_k27ac_wt_peak_29360	8.30454	Promoter (<=1kb)	416	1540623	1541870	1248	2	SMESG000063517.1	SMEST063517001.1	663
dd_Smes_g4_63	1591732	1591732	1	*	smed_k27ac_wt_peak_30795	8.91107	Promoter (<=1kb)	421	1590827	1592661	1835	1	SMESG000066596.1	SMEST066596001.1	905
dd_Smes_g4_63	1592152	1592152	1	*	smed_k27ac_wt_peak_30796	5.88714	Promoter (1-2kb)	421	1590827	1592661	1835	1	SMESG000066596.1	SMEST066596001.1	1325
dd_Smes_g4_65	1350732	1350732	1	*	smed_k27ac_wt_peak_31039	4.75802	Promoter (<=1kb)	423	1350533	1356791	6259	1	SMESG000066997.1	SMEST066997003.1	199
dd_Smes_g4_65	1360183	1360183	1	*	smed_k27ac_wt_peak_31040	6.13073	Exon (SMEST066998001.1/SMESG000066998.1, exon 13 of 14)	423	1350533	1356791	6259	1	SMESG000066997.1	SMEST066997003.1	9650
dd_Smes_g4_67	1472172	1472172	1	*	smed_k27ac_wt_peak_31327	7.54321	Promoter (1-2kb)	425	1473231	1474138	908	1	SMESG000067788.1	SMEST067788001.1	-1059
dd_Smes_g4_67	1472900	1472900	1	*	smed_k27ac_wt_peak_31328	3.86461	Promoter (<=1kb)	425	1473231	1474138	908	1	SMESG000067788.1	SMEST067788001.1	-331
dd_Smes_g4_67	2498380	2498380	1	*	smed_k27ac_wt_peak_31366	9.1334	Promoter (<=1kb)	425	2497792	2498758	967	1	SMESG000067906.1	SMEST067906001.1	588
dd_Smes_g4_67	2498835	2498835	1	*	smed_k27ac_wt_peak_31367	5.93018	Promoter (1-2kb)	425	2497792	2498758	967	1	SMESG000067906.1	SMEST067906001.1	1043
dd_Smes_g4_67	2499536	2499536	1	*	smed_k27ac_wt_peak_31368	11.3834	Promoter (1-2kb)	425	2497792	2498758	967	1	SMESG000067906.1	SMEST067906001.1	1744
dd_Smes_g4_7	1465154	1465154	1	*	smed_k27ac_wt_peak_31938	8.62119	Intron (SMEST073407015.1/SMESG000073407.1, intron 13 of 15)	428	1431627	1578283	146657	1	SMESG000073407.1	SMEST073407010.1	33527
dd_Smes_g4_7	1465679	1465679	1	*	smed_k27ac_wt_peak_31939	6.29464	Intron (SMEST073407015.1/SMESG000073407.1, intron 13 of 15)	428	1431627	1578283	146657	1	SMESG000073407.1	SMEST073407010.1	34052
dd_Smes_g4_7	1466560	1466560	1	*	smed_k27ac_wt_peak_31940	5.5062	Intron (SMEST073407015.1/SMESG000073407.1, intron 13 of 15)	428	1431627	1578283	146657	1	SMESG000073407.1	SMEST073407010.1	34933
dd_Smes_g4_7	1473135	1473135	1	*	smed_k27ac_wt_peak_31941	3.70524	Intron (SMEST073407015.1/SMESG000073407.1, intron 15 of 15)	428	1431627	1578283	146657	1	SMESG000073407.1	SMEST073407010.1	41508
dd_Smes_g4_7	1552285	1552285	1	*	smed_k27ac_wt_peak_31943	2.8228	Intron (SMEST073407010.1/SMESG000073407.1, intron 37 of 45)	428	1531747	1629413	97667	1	SMESG000073407.1	SMEST073407003.1	20538
dd_Smes_g4_7	1567120	1567120	1	*	smed_k27ac_wt_peak_31944	3.86043	Intron (SMEST073407010.1/SMESG000073407.1, intron 41 of 45)	428	1580697	1629413	48717	1	SMESG000073407.1	SMEST073407006.1	-13577
dd_Smes_g4_7	1571022	1571022	1	*	smed_k27ac_wt_peak_31945	3.42342	Intron (SMEST073407010.1/SMESG000073407.1, intron 41 of 45)	428	1580697	1629413	48717	1	SMESG000073407.1	SMEST073407006.1	-9675
dd_Smes_g4_7	1582721	1582721	1	*	smed_k27ac_wt_peak_31946	3.75306	Promoter (2-3kb)	428	1580697	1629413	48717	1	SMESG000073407.1	SMEST073407006.1	2024
dd_Smes_g4_7	6435156	6435156	1	*	smed_k27ac_wt_peak_32114	4.50372	Distal Intergenic	428	6438016	6438960	945	2	SMESG000074007.1	SMEST074007001.1	3804
dd_Smes_g4_8	3344057	3344057	1	*	smed_k27ac_wt_peak_33941	6.34151	Promoter (2-3kb)	439	3330862	3346556	15695	2	SMESG000077659.1	SMEST077659003.1	2499
dd_Smes_g4_85	2692211	2692211	1	*	smed_k27ac_wt_peak_35179	3.70524	Distal Intergenic	445	2717239	2742052	24814	1	SMESG000076072.1	SMEST076072001.1	-25028
dd_Smes_g4_85	2704714	2704714	1	*	smed_k27ac_wt_peak_35180	3.62785	Distal Intergenic	445	2717239	2742052	24814	1	SMESG000076072.1	SMEST076072001.1	-12525
dd_Smes_g4_85	2717505	2717505	1	*	smed_k27ac_wt_peak_35181	7.683	Promoter (<=1kb)	445	2717239	2742074	24836	1	SMESG000076072.1	SMEST076072002.1	266
dd_Smes_g4_85	2717912	2717912	1	*	smed_k27ac_wt_peak_35182	2.65823	Promoter (<=1kb)	445	2717239	2742074	24836	1	SMESG000076072.1	SMEST076072002.1	673
dd_Smes_g4_9	6414335	6414335	1	*	smed_k27ac_wt_peak_36045	3.06013	Promoter (2-3kb)	450	6411427	6412003	577	1	SMESG000081649.1	SMEST081649001.1	2908
dd_Smes_g4_9	6415451	6415451	1	*	smed_k27ac_wt_peak_36046	6.67457	Exon (SMEST081650001.1/SMESG000081650.1, exon 2 of 2)	450	6411427	6412003	577	1	SMESG000081649.1	SMEST081649001.1	4024
dd_Smes_g4_9	6417358	6417358	1	*	smed_k27ac_wt_peak_36047	3.06013	Intron (SMEST081650001.1/SMESG000081650.1, intron 1 of 1)	450	6411427	6412003	577	1	SMESG000081649.1	SMEST081649001.1	5931
dd_Smes_g4_9	6417867	6417867	1	*	smed_k27ac_wt_peak_36048	3.68793	Intron (SMEST081650001.1/SMESG000081650.1, intron 1 of 1)	450	6411427	6412003	577	1	SMESG000081649.1	SMEST081649001.1	6440
dd_Smes_g4_9	6440290	6440290	1	*	smed_k27ac_wt_peak_36049	5.46913	Intron (SMEST081650001.1/SMESG000081650.1, intron 1 of 1)	450	6411427	6412003	577	1	SMESG000081649.1	SMEST081649001.1	28863
dd_Smes_g4_9	7075908	7075908	1	*	smed_k27ac_wt_peak_36062	6.03265	Promoter (1-2kb)	450	7071326	7076986	5661	2	SMESG000081746.1	SMEST081746001.1	1078
dd_Smes_g4_9	7076781	7076781	1	*	smed_k27ac_wt_peak_36063	2.65265	Promoter (<=1kb)	450	7071326	7076986	5661	2	SMESG000081746.1	SMEST081746001.1	205
dd_Smes_g4_97	97331	97331	1	*	smed_k27ac_wt_peak_37138	3.70524	Exon (SMEST080367001.1/SMESG000080367.1, exon 11 of 17)	458	85283	110218	24936	2	SMESG000080367.1	SMEST080367001.1	12887
dd_Smes_g4_97	103450	103450	1	*	smed_k27ac_wt_peak_37139	4.96414	Intron (SMEST080367001.1/SMESG000080367.1, intron 4 of 16)	458	85283	110218	24936	2	SMESG000080367.1	SMEST080367001.1	6768

## Sheet: 44 downregulated_gene
H3K27ac peaks in DROGs
Seqnames	start	end	width	strand	peaks	score	annotation	geneChr	geneStart	geneEnd	geneLength	geneStrand	geneId	transcriptId	distanceToTSS
dd_Smes_g4_114	587789	587789	1	*	smed_k27ac_wt_peak_3353	5.28299	Promoter (<=1kb)	18	588627	592758	4132	1	SMESG000004630.1	SMEST004630001.1	-838
dd_Smes_g4_114	588175	588175	1	*	smed_k27ac_wt_peak_3354	3.06013	Promoter (<=1kb)	18	588627	592758	4132	1	SMESG000004630.1	SMEST004630001.1	-452
dd_Smes_g4_119	1437253	1437253	1	*	smed_k27ac_wt_peak_3997	4.46816	Distal Intergenic	23	1437401	1470899	33499	2	SMESG000005474.1	SMEST005474002.1	33646
dd_Smes_g4_119	1451545	1451545	1	*	smed_k27ac_wt_peak_3998	6.03265	Intron (SMEST005474002.1/SMESG000005474.1, intron 10 of 17)	23	1437401	1470899	33499	2	SMESG000005474.1	SMEST005474002.1	19354
dd_Smes_g4_119	1454490	1454490	1	*	smed_k27ac_wt_peak_3999	2.64097	Intron (SMEST005474002.1/SMESG000005474.1, intron 8 of 17)	23	1437401	1470899	33499	2	SMESG000005474.1	SMEST005474002.1	16409
dd_Smes_g4_119	1475902	1475902	1	*	smed_k27ac_wt_peak_4000	6.85278	Distal Intergenic	23	1437401	1471389	33989	2	SMESG000005474.1	SMEST005474001.1	-4513
dd_Smes_g4_119	1479678	1479678	1	*	smed_k27ac_wt_peak_4001	9.16949	Intron (SMEST005476001.1/SMESG000005476.1, intron 15 of 16)	23	1437401	1471389	33989	2	SMESG000005474.1	SMEST005474001.1	-8289
dd_Smes_g4_119	1484205	1484205	1	*	smed_k27ac_wt_peak_4002	4.35137	Exon (SMEST005476001.1/SMESG000005476.1, exon 11 of 17)	23	1437401	1471389	33989	2	SMESG000005474.1	SMEST005474001.1	-12816
dd_Smes_g4_12	8469241	8469241	1	*	smed_k27ac_wt_peak_4636	4.00764	Promoter (<=1kb)	24	8468659	8470195	1537	2	SMESG000009561.1	SMEST009561001.1	954
dd_Smes_g4_12	8469870	8469870	1	*	smed_k27ac_wt_peak_4637	8.0406	Promoter (<=1kb)	24	8468659	8470195	1537	2	SMESG000009561.1	SMEST009561001.1	325
dd_Smes_g4_14	4032582	4032582	1	*	smed_k27ac_wt_peak_6705	5.65672	Distal Intergenic	46	4034489	4042245	7757	2	SMESG000014542.1	SMEST014542001.1	9663
dd_Smes_g4_14	4034706	4034706	1	*	smed_k27ac_wt_peak_6706	1.96965	Exon (SMEST014542001.1/SMESG000014542.1, exon 7 of 7)	46	4034489	4042245	7757	2	SMESG000014542.1	SMEST014542001.1	7539
dd_Smes_g4_14	4035271	4035271	1	*	smed_k27ac_wt_peak_6707	9.19347	Exon (SMEST014542001.1/SMESG000014542.1, exon 7 of 7)	46	4034489	4042245	7757	2	SMESG000014542.1	SMEST014542001.1	6974
dd_Smes_g4_14	4082885	4082885	1	*	smed_k27ac_wt_peak_6708	5.65933	Exon (SMEST014544003.1/SMESG000014544.1, exon 6 of 6)	46	4082262	4090815	8554	2	SMESG000014544.1	SMEST014544003.1	7930
dd_Smes_g4_14	4305817	4305817	1	*	smed_k27ac_wt_peak_6710	19.6351	Promoter (<=1kb)	46	4298555	4306395	7841	2	SMESG000014578.1	SMEST014578001.1	578
dd_Smes_g4_14	5942579	5942579	1	*	smed_k27ac_wt_peak_6916	3.24905	Distal Intergenic	46	5944467	5947955	3489	2	SMESG000014795.1	SMEST014795001.1	5376
dd_Smes_g4_14	5944782	5944782	1	*	smed_k27ac_wt_peak_6917	6.64946	Exon (SMEST014795001.1/SMESG000014795.1, exon 4 of 4)	46	5944467	5947955	3489	2	SMESG000014795.1	SMEST014795001.1	3173
dd_Smes_g4_161	1305426	1305426	1	*	smed_k27ac_wt_peak_9661	3.70524	Intron (SMEST017519001.1/SMESG000017519.1, intron 5 of 25)	70	1294809	1309750	14942	2	SMESG000017519.1	SMEST017519001.1	4324
dd_Smes_g4_161	1305985	1305985	1	*	smed_k27ac_wt_peak_9662	4.231	Exon (SMEST017519001.1/SMESG000017519.1, exon 5 of 26)	70	1294809	1309750	14942	2	SMESG000017519.1	SMEST017519001.1	3765
dd_Smes_g4_161	1306245	1306245	1	*	smed_k27ac_wt_peak_9663	1.48404	Exon (SMEST017519001.1/SMESG000017519.1, exon 4 of 26)	70	1294809	1309750	14942	2	SMESG000017519.1	SMEST017519001.1	3505
dd_Smes_g4_161	1326589	1326589	1	*	smed_k27ac_wt_peak_9664	3.9744	Intron (SMEST017520006.1/SMESG000017520.1, intron 7 of 15)	70	1309799	1338010	28212	2	SMESG000017520.1	SMEST017520006.1	11421
dd_Smes_g4_168	1097909	1097909	1	*	smed_k27ac_wt_peak_9947	2.17988	Promoter (2-3kb)	77	1095871	1098351	2481	1	SMESG000018472.1	SMEST018472001.1	2038
dd_Smes_g4_18	1516006	1516006	1	*	smed_k27ac_wt_peak_11331	4.91236	Promoter (<=1kb)	90	1516735	1523285	6551	1	SMESG000022749.1	SMEST022749001.1	-729
dd_Smes_g4_18	1519463	1519463	1	*	smed_k27ac_wt_peak_11332	2.90488	Promoter (2-3kb)	90	1516735	1523285	6551	1	SMESG000022749.1	SMEST022749001.1	2728
dd_Smes_g4_186	19780	19780	1	*	smed_k27ac_wt_peak_12187	4.53448	Promoter (2-3kb)	97	15598	17538	1941	2	SMESG000022330.1	SMEST022330001.1	-2242
dd_Smes_g4_186	34278	34278	1	*	smed_k27ac_wt_peak_12188	5.1249	Distal Intergenic	97	15598	17538	1941	2	SMESG000022330.1	SMEST022330001.1	-16740
dd_Smes_g4_19	3660714	3660714	1	*	smed_k27ac_wt_peak_12699	3.33109	Promoter (<=1kb)	101	3649073	3661343	12271	2	SMESG000024833.1	SMEST024833001.1	629
dd_Smes_g4_19	3661085	3661085	1	*	smed_k27ac_wt_peak_12700	3.31792	Promoter (<=1kb)	101	3649073	3661343	12271	2	SMESG000024833.1	SMEST024833001.1	258
dd_Smes_g4_19	3661703	3661703	1	*	smed_k27ac_wt_peak_12701	5.50488	Promoter (<=1kb)	101	3649073	3661633	12561	2	SMESG000024833.1	SMEST024833002.1	-70
dd_Smes_g4_19	3662693	3662693	1	*	smed_k27ac_wt_peak_12702	3.75306	Promoter (1-2kb)	101	3649073	3661633	12561	2	SMESG000024833.1	SMEST024833002.1	-1060
dd_Smes_g4_215	462183	462183	1	*	smed_k27ac_wt_peak_16044	4.24031	Distal Intergenic	130	456514	457638	1125	2	SMESG000029594.1	SMEST029594001.1	-4545
dd_Smes_g4_215	464813	464813	1	*	smed_k27ac_wt_peak_16045	7.64367	Distal Intergenic	130	456514	457638	1125	2	SMESG000029594.1	SMEST029594001.1	-7175
dd_Smes_g4_215	477769	477769	1	*	smed_k27ac_wt_peak_16046	3.24905	Distal Intergenic	130	456514	457638	1125	2	SMESG000029594.1	SMEST029594001.1	-20131
dd_Smes_g4_218	695358	695358	1	*	smed_k27ac_wt_peak_16193	4.75802	Promoter (2-3kb)	133	692142	692940	799	2	SMESG000029906.1	SMEST029906001.1	-2418
dd_Smes_g4_22	6286075	6286075	1	*	smed_k27ac_wt_peak_16580	2.93795	Promoter (2-3kb)	135	6285859	6288658	2800	2	SMESG000032414.1	SMEST032414001.1	2583
dd_Smes_g4_22	6286781	6286781	1	*	smed_k27ac_wt_peak_16581	1.66393	Promoter (1-2kb)	135	6285859	6288658	2800	2	SMESG000032414.1	SMEST032414001.1	1877
dd_Smes_g4_236	645893	645893	1	*	smed_k27ac_wt_peak_17583	4.95634	Intron (SMEST033095001.1/SMESG000033095.1, intron 4 of 18)	153	629742	650003	20262	2	SMESG000033095.1	SMEST033095001.1	4110
dd_Smes_g4_240	340031	340031	1	*	smed_k27ac_wt_peak_17900	2.74627	Distal Intergenic	158	349131	352418	3288	2	SMESG000033958.1	SMEST033958001.1	12387
dd_Smes_g4_26	1474295	1474295	1	*	smed_k27ac_wt_peak_18788	5.27578	Promoter (2-3kb)	179	1466717	1476495	9779	2	SMESG000037418.1	SMEST037418001.1	2200
dd_Smes_g4_26	1474773	1474773	1	*	smed_k27ac_wt_peak_18789	3.68856	Promoter (1-2kb)	179	1466717	1476495	9779	2	SMESG000037418.1	SMEST037418001.1	1722
dd_Smes_g4_26	1478218	1478218	1	*	smed_k27ac_wt_peak_18790	3.40915	Promoter (1-2kb)	179	1466717	1476495	9779	2	SMESG000037418.1	SMEST037418001.1	-1723
dd_Smes_g4_26	1478771	1478771	1	*	smed_k27ac_wt_peak_18791	4.56415	Promoter (2-3kb)	179	1466717	1476495	9779	2	SMESG000037418.1	SMEST037418001.1	-2276
dd_Smes_g4_36	3418124	3418124	1	*	smed_k27ac_wt_peak_23149	2.36923	Promoter (2-3kb)	290	3405883	3421006	15124	2	SMESG000048287.1	SMEST048287001.1	2882
dd_Smes_g4_362	109529	109529	1	*	smed_k27ac_wt_peak_23210	5.1249	Promoter (<=1kb)	293	108816	112734	3919	1	SMESG000047829.1	SMEST047829001.1	713
dd_Smes_g4_362	110214	110214	1	*	smed_k27ac_wt_peak_23211	3.22656	Promoter (1-2kb)	293	108816	112734	3919	1	SMESG000047829.1	SMEST047829001.1	1398
dd_Smes_g4_362	110837	110837	1	*	smed_k27ac_wt_peak_23212	6.32273	Promoter (2-3kb)	293	108816	112734	3919	1	SMESG000047829.1	SMEST047829001.1	2021
dd_Smes_g4_362	111434	111434	1	*	smed_k27ac_wt_peak_23213	3.12533	Promoter (2-3kb)	293	108816	112734	3919	1	SMESG000047829.1	SMEST047829001.1	2618
dd_Smes_g4_362	112337	112337	1	*	smed_k27ac_wt_peak_23214	3.06013	Exon (SMEST047829001.1/SMESG000047829.1, exon 1 of 1)	293	108816	112734	3919	1	SMESG000047829.1	SMEST047829001.1	3521
dd_Smes_g4_69	776139	776139	1	*	smed_k27ac_wt_peak_31706	5.5062	Promoter (1-2kb)	427	768904	777314	8411	2	SMESG000068743.1	SMEST068743001.1	1175
dd_Smes_g4_69	776804	776804	1	*	smed_k27ac_wt_peak_31707	1.87519	Promoter (<=1kb)	427	768904	777314	8411	2	SMESG000068743.1	SMEST068743001.1	510
dd_Smes_g4_7	3518509	3518509	1	*	smed_k27ac_wt_peak_31983	3.98519	Exon (SMEST073664001.1/SMESG000073664.1, exon 10 of 13)	428	3543829	3564230	20402	1	SMESG000073666.1	SMEST073666001.1	-25320
dd_Smes_g4_7	3520175	3520175	1	*	smed_k27ac_wt_peak_31984	3.33927	Intron (SMEST073664001.1/SMESG000073664.1, intron 10 of 12)	428	3543829	3564230	20402	1	SMESG000073666.1	SMEST073666001.1	-23654
dd_Smes_g4_7	3549964	3549964	1	*	smed_k27ac_wt_peak_31985	2.28104	Exon (SMEST073666001.1/SMESG000073666.1, exon 15 of 36)	428	3543829	3564230	20402	1	SMESG000073666.1	SMEST073666001.1	6135
dd_Smes_g4_7	3550765	3550765	1	*	smed_k27ac_wt_peak_31986	5.35111	Exon (SMEST073666001.1/SMESG000073666.1, exon 17 of 36)	428	3543829	3564230	20402	1	SMESG000073666.1	SMEST073666001.1	6936
dd_Smes_g4_76	1622027	1622027	1	*	smed_k27ac_wt_peak_33315	4.231	Promoter (1-2kb)	435	1620404	1622550	2147	1	SMESG000072026.1	SMEST072026001.1	1623
dd_Smes_g4_8	1682528	1682528	1	*	smed_k27ac_wt_peak_33859	11.4313	Distal Intergenic	439	1638463	1663414	24952	1	SMESG000077491.1	SMEST077491001.1	44065
dd_Smes_g4_81	1728643	1728643	1	*	smed_k27ac_wt_peak_34631	4.45142	Promoter (1-2kb)	441	1727082	1737556	10475	1	SMESG000074719.1	SMEST074719001.1	1561
dd_Smes_g4_81	1730335	1730335	1	*	smed_k27ac_wt_peak_34632	2.65987	Intron (SMEST074719001.1/SMESG000074719.1, intron 2 of 2)	441	1727082	1737556	10475	1	SMESG000074719.1	SMEST074719001.1	3253
